# Supplementary material for: Diethyl [4-(1,3-benzothia­zol-2-yl)benz­yl]phospho­nate
Source: Acta Crystallogr Sect E Struct Rep Online. 2010 Nov 20;66(Pt 12):o3236. doi: 10.1107/S1600536810047045 (PMC3011668; doi:10.1107/S1600536810047045)
Supplement: Supplementary file 1 [file e-66-o3236-sup1.cif]

##############################################################################
###                                                                        ###
###        Electronic paper (Acta Crystallographica Section E)             ###
###                                                                        ###
##############################################################################
#                                                                            #
# This CIF contains the data in a paper accepted for publication in Acta     #
# Crystallographica Section E. It conforms to the requirements of Notes      #
# for Authors for Section E, and has been peer reviewed under the auspices   #
# of the IUCr Commission on Journals.                                        #
#                                                                            #
# Full details of the Crystallographic Information File format               #
# are given in the paper "The Crystallographic Information File (CIF):       #
# a New Standard Archive File for Crystallography" by S. R. Hall, F. H.      #
# Allen and I. D. Brown [Acta Cryst. (1991), A47, 655-685].                  #
#                                                                            #
# The current version of the core CIF dictionary is obtainable from          #
# ftp://ftp.iucr.org/pub/cif_core.dic. The current version number is 2.4.    #
#                                                                            #
# Software is freely available for graphical display of the structure(s) in  #
# this CIF.  For information consult the CIF home page http://www.iucr.org/  #
# cif/home.html                                                              #
#                                                                            #
# This file may be used for bona fide research purposes within the           #
# scientific community so long as proper attribution is given to the journal # 
# article from which it was obtained.                                        #
#                                                                            #
##############################################################################
                                             
data_I
_audit_creation_method     SHELXL-97
_chemical_name_systematic
;
Diethyl [4-(1,3-benzothiazol-2-yl)benzyl]phosphonate
;
_chemical_name_common     ?
_chemical_formula_moiety     'C18 H20 N O3 P S'
_chemical_formula_sum     'C18 H20 N O3 P S'
_chemical_formula_iupac     'C18 H20 N O3 P S'
_chemical_formula_weight     361.38
_chemical_melting_point     ?
_symmetry_cell_setting     monoclinic
_symmetry_space_group_name_H-M     'P 21/c'
_symmetry_space_group_name_Hall     '-P 2ybc'
loop_
    _symmetry_equiv_pos_as_xyz
    'x, y, z'
    '-x, y+1/2, -z+1/2'
    '-x, -y, -z'
    'x, -y-1/2, z-1/2'
_cell_length_a     11.0441(19)
_cell_length_b     8.0927(14)
_cell_length_c     20.933(4)
_cell_angle_alpha     90.00
_cell_angle_beta     94.943(3)
_cell_angle_gamma     90.00
_cell_volume     1863.9(6)
_cell_formula_units_Z     4
_cell_measurement_reflns_used     1606
_cell_measurement_theta_min     2.57
_cell_measurement_theta_max     19.79
_cell_measurement_temperature     298(2)
_exptl_crystal_description     block
_exptl_crystal_colour     yellow
_exptl_crystal_size_max     0.20
_exptl_crystal_size_mid     0.20
_exptl_crystal_size_min     0.20
_exptl_crystal_density_diffrn     1.288
_exptl_crystal_density_meas     ?
_exptl_crystal_density_method     'not measured'
_exptl_crystal_F_000     760
_exptl_absorpt_coefficient_mu     0.274
_exptl_absorpt_correction_type     multi-scan
_exptl_absorpt_process_details     '(SADABS; Sheldrick, 1996)'
_exptl_absorpt_correction_T_min     0.9804
_exptl_absorpt_correction_T_max     0.9857
_exptl_special_details
;
;
_diffrn_ambient_temperature     298(2)
_diffrn_radiation_type     MoK\a
_diffrn_radiation_wavelength     0.71073
_diffrn_radiation_source     'fine-focus sealed tube'
_diffrn_radiation_monochromator     graphite
_diffrn_measurement_device_type     'Bruker SMART APEX CCD area-detector'
_diffrn_measurement_method     'phi and omega scans'
_diffrn_detector_area_resol_mean     ?
_diffrn_reflns_number     11571
_diffrn_reflns_av_R_equivalents     0.1043
_diffrn_reflns_av_sigmaI/netI     0.0940
_diffrn_reflns_theta_min     1.85
_diffrn_reflns_theta_max     25.99
_diffrn_reflns_theta_full     25.99
_diffrn_measured_fraction_theta_max     0.998
_diffrn_measured_fraction_theta_full     0.998
_diffrn_reflns_limit_h_min     -12
_diffrn_reflns_limit_h_max     13
_diffrn_reflns_limit_k_min     -9
_diffrn_reflns_limit_k_max     9
_diffrn_reflns_limit_l_min     -25
_diffrn_reflns_limit_l_max     23
_diffrn_standards_number     ?
_diffrn_standards_interval_count     ?
_diffrn_standards_interval_time     ?
_diffrn_standards_decay_%     ?
_refine_special_details
;
Refinement of <i>F</i>^2^ against ALL reflections. The weighted <i>R</i>-factor
<i>wR</i> and goodness of fit <i>S</i> are based on <i>F</i>^2^, conventional
<i>R</i>-factors <i>R</i> are based on <i>F</i>, with <i>F</i> set to zero for
negative <i>F</i>^2^. The threshold expression of <i>F</i>^2^ >
\s(<i>F</i>^2^) is used only for calculating <i>R</i>-factors(gt) <i>etc</i>.
and is not relevant to the choice of reflections for refinement.
<i>R</i>-factors based on <i>F</i>^2^ are statistically about twice as large
as those based on <i>F</i>, and <i>R</i>- factors based on ALL data will be
even larger.
;
_reflns_number_total     3641
_reflns_number_gt     2005
_reflns_threshold_expression     I>2sigma(I)
_refine_ls_structure_factor_coef     Fsqd
_refine_ls_matrix_type     full
_refine_ls_R_factor_all     0.1219
_refine_ls_R_factor_gt     0.0636
_refine_ls_wR_factor_gt     0.1318
_refine_ls_wR_factor_ref     0.1504
_refine_ls_goodness_of_fit_ref     0.955
_refine_ls_restrained_S_all     0.957
_refine_ls_number_reflns     3641
_refine_ls_number_parameters     259
_refine_ls_number_restraints     8
_refine_ls_hydrogen_treatment     constr
_refine_ls_weighting_scheme     calc
_refine_ls_weighting_details
                 'calc w=1/[\s^2^(Fo^2^)+(0.0548P)^2^] where P=(Fo^2^+2Fc^2^)/3'
_atom_sites_solution_hydrogens     geom
_atom_sites_solution_primary     direct
_atom_sites_solution_secondary     difmap
_refine_ls_shift/su_max     0.002
_refine_ls_shift/su_mean     0.000
_refine_diff_density_max     0.247
_refine_diff_density_min     -0.204
_refine_ls_extinction_method     none
_refine_ls_extinction_coef     ?
loop_
    _atom_type_symbol
    _atom_type_description
    _atom_type_scat_dispersion_real
    _atom_type_scat_dispersion_imag
    _atom_type_scat_source
    'C' 'C' 0.0033 0.0016
                         'International Tables Vol C Tables 4.2.6.8 and 6.1.1.4'
    'H' 'H' 0.0000 0.0000
                         'International Tables Vol C Tables 4.2.6.8 and 6.1.1.4'
    'N' 'N' 0.0061 0.0033
                         'International Tables Vol C Tables 4.2.6.8 and 6.1.1.4'
    'O' 'O' 0.0106 0.0060
                         'International Tables Vol C Tables 4.2.6.8 and 6.1.1.4'
    'S' 'S' 0.1246 0.1234
                         'International Tables Vol C Tables 4.2.6.8 and 6.1.1.4'
    'P' 'P' 0.1023 0.0942
                         'International Tables Vol C Tables 4.2.6.8 and 6.1.1.4'
_computing_data_collection     'SMART (Bruker, 2001)'
_computing_cell_refinement     'SAINT (Bruker, 1999)'
_computing_data_reduction     'SAINT (Bruker, 1999)'
_computing_structure_solution     'SHELXS97 (Sheldrick, 2008)'
_computing_structure_refinement     'SHELXL97 (Sheldrick, 2008)'
_computing_molecular_graphics     'SHELXTL (Sheldrick, 2008)'
_computing_publication_material     'SHELXTL (Sheldrick, 2008)'
loop_
    _atom_site_type_symbol
    _atom_site_label
    _atom_site_fract_x
    _atom_site_fract_y
    _atom_site_fract_z
    _atom_site_U_iso_or_equiv
    _atom_site_adp_type
    _atom_site_calc_flag
    _atom_site_refinement_flags
    _atom_site_occupancy
    _atom_site_disorder_assembly
    _atom_site_disorder_group
    C C1 1.1588(3) 0.1221(4) 0.69500(17) 0.0623(10) Uani d . 1 . .
    C C2 1.2308(3) 0.2279(4) 0.73429(17) 0.0595(9) Uani d . 1 . .
    C C3 1.3327(4) 0.2969(5) 0.7108(2) 0.0774(11) Uani d . 1 . .
    H H3 1.3822 0.3682 0.7363 0.093 Uiso calc R 1 . .
    C C4 1.3602(4) 0.2599(5) 0.6504(2) 0.0840(12) Uani d . 1 . .
    H H4 1.4286 0.3074 0.6350 0.101 Uiso calc R 1 . .
    C C5 1.2893(4) 0.1538(5) 0.6113(2) 0.0865(12) Uani d . 1 . .
    H H5 1.3103 0.1307 0.5702 0.104 Uiso calc R 1 . .
    C C6 1.1881(4) 0.0827(5) 0.63310(19) 0.0811(12) Uani d . 1 . .
    H H6 1.1401 0.0101 0.6074 0.097 Uiso calc R 1 . .
    C C7 1.0931(3) 0.1737(4) 0.80139(17) 0.0566(9) Uani d . 1 . .
    C C8 1.0286(3) 0.1760(4) 0.85962(17) 0.0550(9) Uani d . 1 . .
    C C9 0.9251(3) 0.0812(4) 0.86477(18) 0.0681(10) Uani d . 1 . .
    H H9 0.8941 0.0177 0.8301 0.082 Uiso calc R 1 . .
    C C10 0.8674(3) 0.0802(4) 0.9212(2) 0.0705(10) Uani d . 1 . .
    H H10 0.7980 0.0162 0.9237 0.085 Uiso calc R 1 . .
    C C11 0.9113(3) 0.1726(4) 0.97371(18) 0.0609(9) Uani d . 1 . .
    C C12 1.0131(3) 0.2685(4) 0.96797(18) 0.0639(10) Uani d . 1 . .
    H H12 1.0432 0.3334 1.0024 0.077 Uiso calc R 1 . .
    C C13 1.0714(3) 0.2703(4) 0.91201(18) 0.0624(9) Uani d . 1 . .
    H H13 1.1401 0.3356 0.9096 0.075 Uiso calc R 1 . .
    C C14 0.8502(3) 0.1645(5) 1.03566(18) 0.0743(11) Uani d . 1 . .
    H H14A 0.9076 0.2020 1.0703 0.089 Uiso calc R 1 . .
    H H14B 0.8313 0.0499 1.0441 0.089 Uiso calc R 1 . .
    C C15 0.5008(10) 0.2379(17) 0.9677(8) 0.080(4) Uani d PD 0.590(10)
                                                                     A 1
    H H15A 0.4858 0.3496 0.9819 0.096 Uiso calc PR 0.590(10)
                                                           A 1
    H H15B 0.4421 0.1645 0.9848 0.096 Uiso calc PR 0.590(10)
                                                           A 1
    C C16 0.491(2) 0.229(3) 0.8963(9) 0.127(7) Uani d PD 0.590(10)
                                                                 A 1
    H H16A 0.5536 0.2969 0.8803 0.191 Uiso calc PR 0.590(10)
                                                           A 1
    H H16B 0.4130 0.2690 0.8795 0.191 Uiso calc PR 0.590(10)
                                                           A 1
    H H16C 0.5015 0.1171 0.8830 0.191 Uiso calc PR 0.590(10)
                                                           A 1
    C C17 0.6829(11) 0.3458(18) 1.1595(6) 0.081(4) Uani d PD 0.560(10)
                                                                     B 1
    H H17A 0.6131 0.4165 1.1637 0.098 Uiso calc PR 0.560(10)
                                                           B 1
    H H17B 0.7550 0.4137 1.1582 0.098 Uiso calc PR 0.560(10)
                                                           B 1
    C C18 0.698(2) 0.221(3) 1.2130(9) 0.102(7) Uani d PD 0.560(10)
                                                                 B 1
    H H18A 0.6202 0.1731 1.2193 0.152 Uiso calc PR 0.560(10)
                                                           B 1
    H H18B 0.7292 0.2754 1.2518 0.152 Uiso calc PR 0.560(10)
                                                           B 1
    H H18C 0.7530 0.1365 1.2022 0.152 Uiso calc PR 0.560(10)
                                                           B 1
    C C15' 0.5313(16) 0.286(3) 0.9542(13) 0.095(7) Uani d PD 0.410(10)
                                                                     A 2
    H H15C 0.5686 0.3679 0.9281 0.114 Uiso calc PR 0.410(10)
                                                           A 2
    H H15D 0.4836 0.3439 0.9840 0.114 Uiso calc PR 0.410(10)
                                                           A 2
    C C16' 0.453(3) 0.175(4) 0.9131(15) 0.114(9) Uani d PD 0.410(10)
                                                                   A 2
    H H16D 0.4893 0.1547 0.8738 0.171 Uiso calc PR 0.410(10)
                                                           A 2
    H H16E 0.3745 0.2248 0.9037 0.171 Uiso calc PR 0.410(10)
                                                           A 2
    H H16F 0.4436 0.0718 0.9350 0.171 Uiso calc PR 0.410(10)
                                                           A 2
    C C17' 0.7377(13) 0.300(3) 1.1609(8) 0.084(5) Uani d PD 0.440(10)
                                                                    B 2
    H H17C 0.7514 0.4181 1.1565 0.101 Uiso calc PR 0.440(10)
                                                           B 2
    H H17D 0.8162 0.2461 1.1638 0.101 Uiso calc PR 0.440(10)
                                                           B 2
    C C18' 0.679(3) 0.271(4) 1.2219(12) 0.091(8) Uani d PD 0.440(10)
                                                                   B 2
    H H18D 0.5941 0.2968 1.2155 0.137 Uiso calc PR 0.440(10)
                                                           B 2
    H H18E 0.7169 0.3392 1.2553 0.137 Uiso calc PR 0.440(10)
                                                           B 2
    H H18F 0.6886 0.1566 1.2340 0.137 Uiso calc PR 0.440(10)
                                                           B 2
    N N1 1.1913(2) 0.2556(3) 0.79452(14) 0.0638(8) Uani d . 1 . .
    O O1 0.7282(2) 0.4580(3) 1.02534(11) 0.0758(7) Uani d . 1 . .
    O O3 0.6649(2) 0.2406(3) 1.10323(12) 0.0780(8) Uani d D 1 . .
    O O2 0.6244(2) 0.1867(3) 0.98898(12) 0.0767(8) Uani d D 1 . .
    P P1 0.71450(8) 0.28288(12) 1.03709(5) 0.0610(3) Uani d . 1 A .
    S S1 1.03702(9) 0.05586(12) 0.73533(5) 0.0754(4) Uani d . 1 . .
loop_
    _atom_site_aniso_label
    _atom_site_aniso_U_11
    _atom_site_aniso_U_22
    _atom_site_aniso_U_33
    _atom_site_aniso_U_12
    _atom_site_aniso_U_13
    _atom_site_aniso_U_23
    C1 0.057(2) 0.065(2) 0.062(2) 0.0036(18) -0.0136(18) -0.0071(19)
    C2 0.049(2) 0.072(2) 0.056(2) 0.0097(18) -0.0021(18) -0.0063(19)
    C3 0.061(3) 0.095(3) 0.075(3) 0.002(2) 0.000(2) -0.020(2)
    C4 0.066(3) 0.105(3) 0.082(3) 0.012(2) 0.009(2) -0.012(3)
    C5 0.097(3) 0.096(3) 0.066(3) 0.016(3) 0.005(3) -0.009(2)
    C6 0.096(3) 0.085(3) 0.058(3) 0.004(2) -0.012(2) -0.015(2)
    C7 0.047(2) 0.055(2) 0.066(2) 0.0101(17) -0.0098(18) -0.0057(17)
    C8 0.0395(19) 0.055(2) 0.068(2) 0.0065(16) -0.0079(17) -0.0057(18)
    C9 0.058(2) 0.074(3) 0.070(3) -0.0026(19) -0.008(2) -0.014(2)
    C10 0.045(2) 0.077(3) 0.087(3) -0.0060(18) -0.006(2) 0.000(2)
    C11 0.046(2) 0.067(2) 0.069(3) 0.0102(18) -0.0033(19) 0.006(2)
    C12 0.055(2) 0.069(2) 0.066(2) 0.0032(19) -0.0060(19) -0.0095(19)
    C13 0.048(2) 0.060(2) 0.078(3) -0.0030(17) -0.0071(19) -0.007(2)
    C14 0.060(2) 0.085(3) 0.076(3) 0.010(2) -0.005(2) 0.015(2)
    C15 0.038(6) 0.082(7) 0.119(10) -0.003(5) 0.000(6) -0.027(7)
    C16 0.136(18) 0.147(19) 0.090(9) 0.005(9) -0.043(10) -0.011(9)
    C17 0.089(10) 0.092(8) 0.065(7) -0.006(7) 0.014(7) -0.008(5)
    C18 0.111(11) 0.116(14) 0.072(11) 0.034(8) -0.022(9) 0.001(9)
    C15' 0.047(10) 0.119(16) 0.117(17) -0.015(8) -0.010(10) -0.007(10)
    C16' 0.081(14) 0.109(16) 0.14(2) 0.002(10) -0.043(14) -0.013(14)
    C17' 0.067(11) 0.113(14) 0.074(9) -0.014(9) 0.016(8) -0.021(9)
    C18' 0.088(13) 0.110(18) 0.075(11) -0.012(13) 0.005(8) -0.016(10)
    N1 0.0427(18) 0.077(2) 0.070(2) 0.0028(15) -0.0056(15) -0.0137(16)
    O1 0.0827(18) 0.0666(16) 0.0759(17) -0.0010(13) -0.0063(14) 0.0039(13)
    O3 0.0760(18) 0.0861(18) 0.0732(17) -0.0192(13) 0.0138(14) -0.0070(15)
    O2 0.0601(16) 0.0811(17) 0.0856(18) 0.0031(13) -0.0133(14) -0.0165(14)
    P1 0.0519(6) 0.0678(7) 0.0622(6) -0.0007(5) -0.0016(5) 0.0004(5)
    S1 0.0690(7) 0.0816(7) 0.0724(7) -0.0100(5) -0.0119(5) -0.0187(5)
_geom_special_details
;
All e.s.d.'s (except the e.s.d. in the dihedral angle between two l.s. planes)
are estimated using the full covariance matrix. The cell e.s.d.'s are taken
into account individually in the estimation of e.s.d.'s in distances, angles
and torsion angles; correlations between e.s.d.'s in cell parameters are only
used when they are defined by crystal symmetry. An approximate (isotropic)
treatment of cell e.s.d.'s is used for estimating e.s.d.'s involving l.s.
planes.
;
loop_
    _geom_bond_atom_site_label_1
    _geom_bond_atom_site_label_2
    _geom_bond_site_symmetry_2
    _geom_bond_distance
    _geom_bond_publ_flag
    C1 C2 . 1.389(5) ?
    C1 C6 . 1.399(5) ?
    C1 S1 . 1.734(4) ?
    C2 C3 . 1.384(5) ?
    C2 N1 . 1.388(4) ?
    C3 C4 . 1.359(5) ?
    C3 H3 . 0.9300 ?
    C4 C5 . 1.383(5) ?
    C4 H4 . 0.9300 ?
    C5 C6 . 1.370(5) ?
    C5 H5 . 0.9300 ?
    C6 H6 . 0.9300 ?
    C7 N1 . 1.289(4) ?
    C7 C8 . 1.464(5) ?
    C7 S1 . 1.749(3) ?
    C8 C13 . 1.385(4) ?
    C8 C9 . 1.389(5) ?
    C9 C10 . 1.390(5) ?
    C9 H9 . 0.9300 ?
    C10 C11 . 1.382(5) ?
    C10 H10 . 0.9300 ?
    C11 C12 . 1.380(5) ?
    C11 C14 . 1.514(5) ?
    C12 C13 . 1.385(5) ?
    C12 H12 . 0.9300 ?
    C13 H13 . 0.9300 ?
    C14 P1 . 1.781(3) ?
    C14 H14A . 0.9700 ?
    C14 H14B . 0.9700 ?
    C15 O2 . 1.459(11) ?
    C15 C16 . 1.492(15) ?
    C15 H15A . 0.9700 ?
    C15 H15B . 0.9700 ?
    C16 H16A . 0.9600 ?
    C16 H16B . 0.9600 ?
    C16 H16C . 0.9600 ?
    C17 O3 . 1.454(11) ?
    C17 C18 . 1.504(16) ?
    C17 H17A . 0.9700 ?
    C17 H17B . 0.9700 ?
    C18 H18A . 0.9600 ?
    C18 H18B . 0.9600 ?
    C18 H18C . 0.9600 ?
    C15' O2 . 1.452(16) ?
    C15' C16' . 1.477(18) ?
    C15' H15C . 0.9700 ?
    C15' H15D . 0.9700 ?
    C16' H16D . 0.9600 ?
    C16' H16E . 0.9600 ?
    C16' H16F . 0.9600 ?
    C17' O3 . 1.474(14) ?
    C17' C18' . 1.501(17) ?
    C17' H17C . 0.9700 ?
    C17' H17D . 0.9700 ?
    C18' H18D . 0.9600 ?
    C18' H18E . 0.9600 ?
    C18' H18F . 0.9600 ?
    O1 P1 . 1.448(2) ?
    O3 P1 . 1.570(3) ?
    O2 P1 . 1.561(2) ?
loop_
    _geom_angle_atom_site_label_1
    _geom_angle_atom_site_label_2
    _geom_angle_atom_site_label_3
    _geom_angle_site_symmetry_1
    _geom_angle_site_symmetry_3
    _geom_angle
    _geom_angle_publ_flag
    C2 C1 C6 . . 121.5(4) ?
    C2 C1 S1 . . 109.3(3) ?
    C6 C1 S1 . . 129.2(3) ?
    C3 C2 N1 . . 125.9(3) ?
    C3 C2 C1 . . 118.7(4) ?
    N1 C2 C1 . . 115.4(3) ?
    C4 C3 C2 . . 119.7(4) ?
    C4 C3 H3 . . 120.2 ?
    C2 C3 H3 . . 120.2 ?
    C3 C4 C5 . . 121.8(4) ?
    C3 C4 H4 . . 119.1 ?
    C5 C4 H4 . . 119.1 ?
    C6 C5 C4 . . 120.0(4) ?
    C6 C5 H5 . . 120.0 ?
    C4 C5 H5 . . 120.0 ?
    C5 C6 C1 . . 118.2(4) ?
    C5 C6 H6 . . 120.9 ?
    C1 C6 H6 . . 120.9 ?
    N1 C7 C8 . . 124.1(3) ?
    N1 C7 S1 . . 115.8(3) ?
    C8 C7 S1 . . 120.0(3) ?
    C13 C8 C9 . . 118.0(4) ?
    C13 C8 C7 . . 120.6(3) ?
    C9 C8 C7 . . 121.4(3) ?
    C8 C9 C10 . . 120.7(3) ?
    C8 C9 H9 . . 119.7 ?
    C10 C9 H9 . . 119.7 ?
    C11 C10 C9 . . 121.2(3) ?
    C11 C10 H10 . . 119.4 ?
    C9 C10 H10 . . 119.4 ?
    C12 C11 C10 . . 117.9(4) ?
    C12 C11 C14 . . 121.7(3) ?
    C10 C11 C14 . . 120.4(3) ?
    C11 C12 C13 . . 121.4(3) ?
    C11 C12 H12 . . 119.3 ?
    C13 C12 H12 . . 119.3 ?
    C12 C13 C8 . . 120.8(3) ?
    C12 C13 H13 . . 119.6 ?
    C8 C13 H13 . . 119.6 ?
    C11 C14 P1 . . 115.4(2) ?
    C11 C14 H14A . . 108.4 ?
    P1 C14 H14A . . 108.4 ?
    C11 C14 H14B . . 108.4 ?
    P1 C14 H14B . . 108.4 ?
    H14A C14 H14B . . 107.5 ?
    O2 C15 C16 . . 106.0(13) ?
    O2 C15 H15A . . 110.5 ?
    C16 C15 H15A . . 110.5 ?
    O2 C15 H15B . . 110.5 ?
    C16 C15 H15B . . 110.5 ?
    H15A C15 H15B . . 108.7 ?
    O3 C17 C18 . . 102.1(13) ?
    O3 C17 H17A . . 111.3 ?
    C18 C17 H17A . . 111.3 ?
    O3 C17 H17B . . 111.3 ?
    C18 C17 H17B . . 111.3 ?
    H17A C17 H17B . . 109.2 ?
    O2 C15' C16' . . 107.9(19) ?
    O2 C15' H15C . . 110.1 ?
    C16' C15' H15C . . 110.1 ?
    O2 C15' H15D . . 110.1 ?
    C16' C15' H15D . . 110.1 ?
    H15C C15' H15D . . 108.4 ?
    C15' C16' H16D . . 109.5 ?
    C15' C16' H16E . . 109.5 ?
    H16D C16' H16E . . 109.5 ?
    C15' C16' H16F . . 109.5 ?
    H16D C16' H16F . . 109.5 ?
    H16E C16' H16F . . 109.5 ?
    O3 C17' C18' . . 113.6(17) ?
    O3 C17' H17C . . 108.8 ?
    C18' C17' H17C . . 108.8 ?
    O3 C17' H17D . . 108.8 ?
    C18' C17' H17D . . 108.9 ?
    H17C C17' H17D . . 107.7 ?
    C17' C18' H18D . . 109.5 ?
    C17' C18' H18E . . 109.5 ?
    H18D C18' H18E . . 109.5 ?
    C17' C18' H18F . . 109.5 ?
    H18D C18' H18F . . 109.5 ?
    H18E C18' H18F . . 109.5 ?
    C7 N1 C2 . . 110.6(3) ?
    C17 O3 C17' . . 27.9(6) ?
    C17 O3 P1 . . 123.6(7) ?
    C17' O3 P1 . . 116.4(8) ?
    C15' O2 C15 . . 23.9(10) ?
    C15' O2 P1 . . 115.5(10) ?
    C15 O2 P1 . . 125.6(7) ?
    O1 P1 O2 . . 116.64(14) ?
    O1 P1 O3 . . 114.38(15) ?
    O2 P1 O3 . . 102.06(14) ?
    O1 P1 C14 . . 115.01(17) ?
    O2 P1 C14 . . 102.21(16) ?
    O3 P1 C14 . . 104.79(16) ?
    C1 S1 C7 . . 88.84(18) ?
loop_
    _geom_hbond_atom_site_label_D
    _geom_hbond_atom_site_label_H
    _geom_hbond_atom_site_label_A
    _geom_hbond_site_symmetry_A
    _geom_hbond_distance_DH
    _geom_hbond_distance_HA
    _geom_hbond_distance_DA
    _geom_hbond_angle_DHA
    C5 H5 O1 2_746 0.93 2.45 3.261(5) 146
    C13 H13 O1 3_767 0.93 2.53 3.310(4) 141
data_global
_journal_date_recd_electronic     2010-11-05
_journal_date_accepted     2010-11-13
_journal_name_full     'Acta Crystallographica, Section E'
_journal_year     2010
_journal_volume     66
_journal_issue     12
_journal_page_first     o3236
_journal_page_last     o3236
_journal_paper_category     QO
_journal_coeditor_code     CV2793
_publ_contact_author_name     'Peng, Rong'
_publ_contact_author_address
;
Department of Chemistry and Biology,
Xiangfan University, Xiangfan 441053,
People's Republic of China
;
_publ_contact_author_email     cch510@126.com
_publ_contact_author_fax     ?
_publ_contact_author_phone     ?
_publ_section_title
;
Diethyl [4-(1,3-benzothiazol-2-yl)benzyl]phosphonate
;
loop_
    _publ_author_name
    _publ_author_address
    'Rong Peng'
; Department of Chemistry and Biology,
Xiangfan University, Xiangfan 441053,
People's Republic of China
;
    'Huisheng Li'
; Department of Chemistry and Biology,
Xiangfan University, Xiangfan 441053,
People's Republic of China
;
_publ_section_synopsis     .
