# Supplementary material for: Diethyl [4-(1,3-benzothia­zol-2-yl)benz­yl]phospho­nate
Source: Acta Crystallogr Sect E Struct Rep Online. 2010 Nov 20;66(Pt 12):o3236. doi: 10.1107/S1600536810047045 (PMC3011668; doi:10.1107/S1600536810047045)
Supplement: Supplementary file 2 [file e-66-o3236-Isup2.hkl]

# 
# h,k,l, Fc-squared, Fo-squared, sigma(Fo-squared) and status flag 
# 
data_I
_shelx_title ' 100911cm in P2(1)/c' 
_shelx_refln_list_code          4 
_shelx_F_calc_maximum      210.30 
_exptl_crystal_F_000       760.00 
_reflns_d_resolution_high  0.8109 
 
loop_ 
 _symmetry_equiv_pos_as_xyz 
 'x, y, z' 
 '-x, y+1/2, -z+1/2' 
 '-x, -y, -z' 
 'x, -y-1/2, z-1/2' 
 
_cell_length_a    11.0441 
_cell_length_b     8.0927 
_cell_length_c    20.9327 
_cell_angle_alpha  90.000 
_cell_angle_beta   94.943 
_cell_angle_gamma  90.000 
 
_shelx_F_squared_multiplier     1.000 
 
loop_ 
 _refln_index_h 
 _refln_index_k 
 _refln_index_l 
 _refln_F_squared_calc 
 _refln_F_squared_meas 
 _refln_F_squared_sigma 
 _refln_observed_status 
   1   0   0     8071.54     9398.82    250.62 o 
   2   0   0     2212.56     2337.82    234.90 o 
   3   0   0     8122.12     8006.87    806.18 o 
   4   0   0      453.93      339.39     47.52 o 
   5   0   0     2609.95     2379.34    183.79 o 
   6   0   0      637.59      556.36     71.12 o 
   7   0   0        7.61        7.75      4.39 o 
   8   0   0       59.16       73.53     15.86 o 
   9   0   0      558.20      503.32     55.45 o 
  10   0   0        2.13        6.61     22.38 o 
  11   0   0       42.49       37.69     28.18 o 
  12   0   0       33.55       44.58     34.25 o 
  13   0   0        5.78       40.05     30.35 o 
   1   1   0     1128.05     1049.02     24.08 o 
   2   1   0     6565.21     7172.88    193.54 o 
   3   1   0     1525.43     1524.76     59.11 o 
   4   1   0     1823.16     1816.34     95.18 o 
   5   1   0      696.88      789.63     30.55 o 
   6   1   0     4013.88     3820.89    213.78 o 
   7   1   0      667.22      658.09     46.56 o 
   8   1   0      137.75      133.82     14.52 o 
   9   1   0       44.43       45.74     11.59 o 
  10   1   0      265.61      235.93     27.54 o 
  11   1   0        8.07       31.08     19.57 o 
  12   1   0       17.72       22.56     19.55 o 
  13   1   0       71.12       80.09     27.43 o 
   0   2   0    41785.20    40674.58    694.87 o 
   1   2   0     5444.14     5322.37    125.57 o 
   2   2   0     1928.06     1731.38     23.19 o 
   3   2   0     2354.36     2198.61     67.13 o 
   4   2   0        5.58        4.67      3.99 o 
   5   2   0      944.67      798.25     45.46 o 
   6   2   0      415.39      386.34     31.61 o 
   7   2   0       91.56      113.22     13.58 o 
   8   2   0        0.62        6.68      5.43 o 
   9   2   0        1.50        0.77      5.65 o 
  10   2   0      202.62      192.16     26.54 o 
  11   2   0      137.60       84.27     31.03 o 
  12   2   0        6.59       22.27     23.24 o 
  13   2   0        6.36        0.00     21.64 o 
   1   3   0      105.91      103.94      9.16 o 
   2   3   0     1274.09     1116.65     22.33 o 
   3   3   0      180.04      188.81     10.09 o 
   4   3   0      715.76      671.24     17.43 o 
   5   3   0       15.42       18.21      6.61 o 
   6   3   0       99.83       99.90     13.14 o 
   7   3   0      433.22      408.86     32.73 o 
   8   3   0      637.87      612.72     28.64 o 
   9   3   0       11.52       32.90      8.63 o 
  10   3   0        5.40        8.46      8.56 o 
  11   3   0       56.79       76.21     19.86 o 
  12   3   0        7.68       29.19     23.39 o 
   0   4   0     3160.31     3171.25    211.30 o 
   1   4   0      337.94      328.21     15.47 o 
   2   4   0      387.38      346.14     16.15 o 
   3   4   0     1081.40      998.97     24.64 o 
   4   4   0      755.63      741.31     21.25 o 
   5   4   0       76.63       87.27     11.86 o 
   6   4   0       10.02       14.66      6.18 o 
   7   4   0       59.25       50.73     13.24 o 
   8   4   0        5.76       19.18      8.35 o 
   9   4   0        8.77       11.24      8.14 o 
  10   4   0       12.36       13.16     10.71 o 
  11   4   0        4.46       17.08      9.71 o 
  12   4   0        7.41       28.38     14.61 o 
   1   5   0      132.56      145.39     14.68 o 
   2   5   0      421.22      418.01     19.59 o 
   3   5   0      506.28      468.79     19.75 o 
   4   5   0       96.71      111.99     13.98 o 
   5   5   0       13.71       23.61      7.79 o 
   6   5   0     1082.94     1014.17     56.67 o 
   7   5   0       76.52      110.75     19.42 o 
   8   5   0        7.90        8.77      9.05 o 
   9   5   0       17.90       38.68     11.23 o 
  10   5   0       17.63       41.02     11.72 o 
  11   5   0        0.09       17.01     10.23 o 
   0   6   0      386.78      444.27     30.68 o 
   1   6   0       26.48       19.91      6.52 o 
   2   6   0       23.27       30.39      7.55 o 
   3   6   0        5.86        8.26      4.98 o 
   4   6   0      127.75      133.61     16.56 o 
   5   6   0       19.95       16.35      8.02 o 
   6   6   0       53.66       52.20     12.18 o 
   7   6   0        4.28        8.82      9.53 o 
   8   6   0        2.80       13.39     11.89 o 
   9   6   0        2.58        0.00      9.02 o 
  10   6   0        1.14        9.48     12.12 o 
   1   7   0       55.32       64.45     10.46 o 
   2   7   0        0.52        4.80      5.71 o 
   3   7   0       47.84       54.73     11.74 o 
   4   7   0      127.33      123.53     17.50 o 
   5   7   0       35.54       56.14     12.41 o 
   6   7   0        0.15        0.00     12.60 o 
   7   7   0       33.73       64.84     18.93 o 
   8   7   0        2.09        6.38     10.25 o 
   9   7   0        2.65        0.00     10.69 o 
   0   8   0       82.00       78.71     19.99 o 
   1   8   0       66.63       68.71     13.06 o 
   2   8   0       54.99       77.48     13.84 o 
   3   8   0       45.91       54.01     14.63 o 
   4   8   0        0.29        5.49     11.82 o 
   5   8   0        3.29       15.04     22.02 o 
   6   8   0       15.54       15.32     16.26 o 
   7   8   0        0.47        0.00     13.70 o 
   8   8   0        0.15        3.02     12.55 o 
   1   9   0        7.13       15.31     17.22 o 
   2   9   0        4.50       15.58     18.57 o 
   4   9   0        0.04        7.88     24.28 o 
   5   9   0        0.16       19.37     19.66 o 
 -13   1   1        0.00        0.00     18.80 o 
 -12   1   1        2.07        0.00     15.85 o 
 -11   1   1       57.53       66.42     20.51 o 
 -10   1   1       66.55       91.14     23.24 o 
  -9   1   1        7.41       22.15      8.47 o 
  -8   1   1      173.81      155.16     19.13 o 
  -7   1   1     1598.62     1490.90     95.38 o 
  -6   1   1      562.53      564.44     24.83 o 
  -5   1   1      268.59      254.15     13.62 o 
  -4   1   1     3212.18     3315.15    162.12 o 
  -3   1   1     1847.25     1940.32    102.24 o 
  -2   1   1      287.30      318.45     22.81 o 
  -1   1   1       42.35       42.15      3.18 o 
   0   1   1        8.83        8.54      2.22 o 
   1   1   1     1790.89     1805.14     95.29 o 
   2   1   1     9645.49    10659.20    173.06 o 
   3   1   1       20.75       36.42      3.60 o 
   4   1   1     1879.93     1969.59    106.14 o 
   5   1   1      752.07      699.03     42.97 o 
   6   1   1      720.79      613.88     35.51 o 
   7   1   1      179.39      178.48     19.47 o 
   8   1   1      538.13      461.94     24.88 o 
   9   1   1      351.18      343.61     48.30 o 
  10   1   1       24.27       17.64     10.81 o 
  11   1   1        2.79       10.10     16.00 o 
  12   1   1       17.70       37.30     54.86 o 
  13   1   1       25.78        1.27     20.70 o 
 -13   2   1        0.68        0.00     20.74 o 
 -12   2   1        5.34       33.74     20.49 o 
 -11   2   1       13.55       22.38     12.04 o 
 -10   2   1        1.02        6.01      9.78 o 
  -9   2   1       66.13       84.60     14.02 o 
  -8   2   1        0.95       13.40      6.20 o 
  -7   2   1       68.49       88.85     13.88 o 
  -6   2   1      206.53      234.48     20.84 o 
  -5   2   1      684.68      683.53     27.84 o 
  -4   2   1      628.05      579.80     16.09 o 
  -3   2   1     1403.33     1452.40     24.36 o 
  -2   2   1     1534.59     1427.52     21.17 o 
  -1   2   1     1330.77     1214.33     34.75 o 
   0   2   1    13473.77    13128.28    237.71 o 
   1   2   1    11150.75    11207.67    244.78 o 
   2   2   1     4864.02     4828.09     70.16 o 
   3   2   1     2328.42     2317.54     40.91 o 
   4   2   1       88.69       94.11     10.91 o 
   5   2   1     1042.73     1089.61     54.31 o 
   6   2   1      107.25       96.54     12.53 o 
   7   2   1        1.31        0.34      6.51 o 
   8   2   1       54.60       66.51     11.29 o 
   9   2   1       38.96       22.35      7.44 o 
  10   2   1        6.32       12.00      9.13 o 
  11   2   1       26.29        9.96     10.91 o 
  12   2   1       52.85       62.28     22.42 o 
  13   2   1        1.26       17.73     22.32 o 
 -12   3   1        9.32       17.27     13.96 o 
 -11   3   1        1.26        7.74     11.31 o 
 -10   3   1       14.04       13.57      7.97 o 
  -9   3   1       26.29       26.61      8.60 o 
  -8   3   1      146.77      170.71     26.89 o 
  -7   3   1       42.02       39.09      7.93 o 
  -6   3   1       64.00       58.62     10.33 o 
  -5   3   1      180.04      159.60     12.46 o 
  -4   3   1      194.49      225.71     10.88 o 
  -3   3   1       13.11       10.61      3.78 o 
  -2   3   1       11.77        9.16      2.79 o 
  -1   3   1        0.85        0.35      5.43 o 
   0   3   1      725.78      794.88     23.85 o 
   1   3   1       65.90       61.76      7.29 o 
   2   3   1     1834.78     1656.19     35.52 o 
   3   3   1       62.37       55.17      6.35 o 
   4   3   1     1795.19     1791.99     55.86 o 
   5   3   1       67.09       82.33     11.38 o 
   6   3   1      169.77      166.65     17.14 o 
   7   3   1      412.91      373.69     21.55 o 
   8   3   1       23.15       26.83      8.89 o 
   9   3   1        4.10       10.19      8.59 o 
  10   3   1       17.22       25.95      9.00 o 
  11   3   1        0.47       13.13     11.29 o 
  12   3   1       12.83       24.76     14.07 o 
 -12   4   1       15.47       22.43     14.88 o 
 -11   4   1      106.23       84.65     14.65 o 
 -10   4   1       75.47       68.39     14.68 o 
  -9   4   1        9.77       15.23      8.00 o 
  -8   4   1      162.41      155.22     17.37 o 
  -7   4   1      163.74      176.38     18.84 o 
  -6   4   1      498.06      493.99     25.82 o 
  -5   4   1        2.37        5.58      4.85 o 
  -4   4   1       10.02       24.11      5.25 o 
  -3   4   1      374.07      343.73     14.36 o 
  -2   4   1      165.24      136.94     11.21 o 
  -1   4   1      543.07      495.12     18.88 o 
   0   4   1      802.15      680.87     22.23 o 
   1   4   1      604.36      546.40     19.90 o 
   2   4   1      615.45      519.61     18.52 o 
   3   4   1       10.79       13.23      3.87 o 
   4   4   1        0.08        2.78      5.09 o 
   5   4   1      369.29      342.61     19.91 o 
   6   4   1        0.47        4.57      7.17 o 
   7   4   1       35.11       61.73     11.78 o 
   8   4   1        0.26        0.00      9.37 o 
   9   4   1       23.71       30.96     11.85 o 
  10   4   1       34.46       51.45     12.47 o 
  11   4   1        0.45       13.17     10.57 o 
  12   4   1        0.28        9.44     12.16 o 
 -11   5   1        7.71        5.70     10.63 o 
 -10   5   1       27.23       19.31     10.21 o 
  -9   5   1       30.02       45.43     11.36 o 
  -8   5   1       66.80       86.63     14.06 o 
  -7   5   1       76.72       75.90     14.31 o 
  -6   5   1       53.09       56.51     10.86 o 
  -5   5   1      110.89      136.99     16.01 o 
  -4   5   1      362.96      303.58     15.44 o 
  -3   5   1      226.72      231.45     14.62 o 
  -2   5   1       49.61       50.58      8.75 o 
  -1   5   1        8.24        5.35      4.49 o 
   0   5   1       19.20       15.52      5.18 o 
   1   5   1      155.85      175.92     15.74 o 
   2   5   1      423.33      374.62     18.76 o 
   3   5   1        0.06        3.46      3.84 o 
   4   5   1      250.83      267.83     19.87 o 
   5   5   1      454.58      469.47     24.32 o 
   6   5   1       29.13       44.23     14.06 o 
   7   5   1      385.09      407.36     28.38 o 
   8   5   1        9.70       45.17     15.25 o 
   9   5   1       20.59       27.82     13.12 o 
  10   5   1        0.22       13.17      9.47 o 
  11   5   1        1.19        0.00     15.49 o 
 -10   6   1       30.22       30.25     11.91 o 
  -9   6   1        7.47        6.02     10.59 o 
  -8   6   1      115.02      115.39     17.96 o 
  -7   6   1        1.97       12.96      7.41 o 
  -6   6   1      487.33      478.52     30.59 o 
  -5   6   1       76.42       98.84     14.04 o 
  -4   6   1      314.45      314.94     24.21 o 
  -3   6   1      166.34      163.00     14.67 o 
  -2   6   1        1.35        3.48      5.08 o 
  -1   6   1      770.44      692.42     27.66 o 
   0   6   1      104.13      124.14     14.26 o 
   1   6   1       32.22       35.79      7.02 o 
   2   6   1      256.84      264.58     18.90 o 
   3   6   1      755.87      679.39     24.95 o 
   4   6   1       40.90       54.06     10.77 o 
   5   6   1       21.10       32.46     10.17 o 
   6   6   1       83.15      119.31     17.27 o 
   7   6   1        0.02        6.02      9.77 o 
   8   6   1       63.43       82.14     16.83 o 
   9   6   1        2.25       19.73     13.23 o 
  10   6   1       10.96       11.33     10.89 o 
  -9   7   1        0.50        9.89     13.03 o 
  -8   7   1        1.23       12.44     12.07 o 
  -7   7   1       93.23       81.86     26.64 o 
  -6   7   1       10.38       14.56     17.17 o 
  -5   7   1        1.44       22.93     16.20 o 
  -4   7   1       77.84      104.59     16.19 o 
  -3   7   1       31.79       55.44     11.14 o 
  -2   7   1       27.56       22.65      7.63 o 
  -1   7   1        0.04        0.00      6.05 o 
   0   7   1      119.01      106.93     20.99 o 
   1   7   1       55.63       40.31      9.46 o 
   2   7   1       52.01       52.92     10.35 o 
   3   7   1       31.38       35.22     10.60 o 
   4   7   1      116.70      133.87     17.72 o 
   5   7   1       56.47       73.46     13.91 o 
   6   7   1       80.18       68.23     15.71 o 
   7   7   1        8.47        7.52     10.14 o 
   8   7   1        7.10        8.20     13.64 o 
   9   7   1       41.71       53.94     17.01 o 
  -8   8   1       24.51       12.85     14.16 o 
  -7   8   1        0.12       17.48     13.25 o 
  -6   8   1       36.50       34.64     13.80 o 
  -5   8   1        0.63        9.29     12.00 o 
  -4   8   1        4.23        0.00     12.53 o 
  -3   8   1      107.75      126.31     36.33 o 
  -2   8   1       86.34       73.18     21.32 o 
  -1   8   1        0.87        8.39      8.73 o 
   0   8   1       10.48       25.56     10.54 o 
   1   8   1       40.62       53.05     11.19 o 
   2   8   1        0.13        3.89     10.35 o 
   3   8   1        0.01        0.00      8.67 o 
   4   8   1        0.68       15.15      9.57 o 
   5   8   1        4.45       12.45     19.51 o 
   6   8   1       30.33       35.01     26.14 o 
   7   8   1        9.01       34.10     18.56 o 
   8   8   1        0.07        0.48     12.98 o 
  -5   9   1       37.01       72.85     19.99 o 
  -4   9   1       26.35       19.14     14.23 o 
  -3   9   1        6.00       16.55     13.76 o 
  -2   9   1        3.56        0.00     15.39 o 
  -1   9   1        6.96        5.28     11.71 o 
   0   9   1       70.87       87.32     36.88 o 
   1   9   1       33.78       29.63     19.66 o 
   2   9   1        5.00        0.00     14.86 o 
   3   9   1       42.70       38.96     26.73 o 
   4   9   1       36.26       46.57     29.27 o 
 -13   0   2        4.77       16.67     31.35 o 
 -12   0   2       63.01       84.90     34.70 o 
 -11   0   2      101.30      114.35     36.61 o 
 -10   0   2      165.74      173.97     46.75 o 
  -9   0   2      147.91      125.58     34.34 o 
  -8   0   2      219.12      194.20     30.22 o 
  -7   0   2      475.21      468.38     33.07 o 
  -6   0   2        8.22        3.93      8.52 o 
  -5   0   2     6101.60     5770.66    309.20 o 
  -4   0   2     1351.53     1327.85     87.35 o 
  -3   0   2      202.33      241.53     22.06 o 
  -2   0   2      817.12      893.70     56.90 o 
  -1   0   2     7630.10     9408.38    231.95 o 
   0   0   2     1116.75     1581.73     32.44 o 
   1   0   2     2887.31     3407.47     73.87 o 
   2   0   2     1222.85     1342.04     85.35 o 
   3   0   2     1185.30     1217.30     94.78 o 
   4   0   2     1186.39     1178.87     46.64 o 
   5   0   2      844.90      818.71     25.73 o 
   6   0   2      623.19      486.91     65.42 o 
   7   0   2     1676.63     1422.15     74.80 o 
   8   0   2      911.24      823.05    106.69 o 
   9   0   2      552.77      537.21     57.35 o 
  10   0   2      160.22      200.69     51.56 o 
  11   0   2      370.05      367.05     65.78 o 
  12   0   2        8.68        0.36     24.74 o 
  13   0   2       48.23       52.64     32.98 o 
 -13   1   2       17.78       47.09     23.78 o 
 -12   1   2        3.40       29.05     19.92 o 
 -11   1   2       44.64       48.67     20.18 o 
 -10   1   2      241.36      210.24     51.01 o 
  -9   1   2        1.03        3.57      7.81 o 
  -8   1   2       22.18       13.30      5.68 o 
  -7   1   2      236.72      238.63     15.21 o 
  -6   1   2      463.93      444.95     24.09 o 
  -5   1   2      668.53      765.70     34.38 o 
  -4   1   2        6.54       18.45      3.03 o 
  -3   1   2     5233.54     5582.60    265.83 o 
  -2   1   2    15281.35    16749.85    809.08 o 
  -1   1   2     4881.15     4875.94    125.51 o 
   0   1   2     1333.01     1299.32     60.91 o 
   1   1   2    44225.05    47235.04   2438.42 o 
   2   1   2    24842.80    26924.87    938.17 o 
   3   1   2     3839.92     3901.80    127.25 o 
   4   1   2      522.74      555.87     27.84 o 
   5   1   2       19.77       20.10      3.11 o 
   6   1   2      359.99      302.85     26.20 o 
   7   1   2      415.79      389.92     20.68 o 
   8   1   2       92.64       97.70     12.80 o 
   9   1   2       12.51       12.79      9.16 o 
  10   1   2       35.50       24.14     11.85 o 
  11   1   2       63.26       88.08     25.75 o 
  12   1   2       36.32       61.50     22.45 o 
  13   1   2        2.36        2.90     18.98 o 
 -13   2   2        0.13       15.57     25.45 o 
 -12   2   2       69.68       69.39     24.70 o 
 -11   2   2        0.50        8.81     17.88 o 
 -10   2   2        6.40       17.90     11.46 o 
  -9   2   2      192.48      183.03     19.21 o 
  -8   2   2       30.61       27.82      7.42 o 
  -7   2   2       20.62       17.56      5.51 o 
  -6   2   2       61.91       62.29      6.67 o 
  -5   2   2      433.16      479.56     32.94 o 
  -4   2   2      128.51      177.20     15.86 o 
  -3   2   2      611.18      588.71     33.54 o 
  -2   2   2     1997.28     2054.16     52.78 o 
  -1   2   2     1302.40     1227.68     20.52 o 
   0   2   2     2580.70     2315.52     49.91 o 
   1   2   2     8292.26     8225.63    188.14 o 
   2   2   2    17970.93    19515.16    582.36 o 
   3   2   2     3126.69     3111.23     81.12 o 
   4   2   2     1763.17     1588.26     88.15 o 
   5   2   2        1.27        2.76      4.10 o 
   6   2   2        4.52       10.11      5.77 o 
   7   2   2      679.44      630.78     41.50 o 
   8   2   2       93.87       91.41     16.44 o 
   9   2   2      716.55      621.05     30.31 o 
  10   2   2        0.32        1.23      9.18 o 
  11   2   2       16.32       23.03     10.82 o 
  12   2   2       23.13       32.55     33.21 o 
  13   2   2        0.61        9.04     22.83 o 
 -12   3   2        0.36       12.26     19.28 o 
 -11   3   2        1.86       10.43     12.08 o 
 -10   3   2      175.05      176.67     20.93 o 
  -9   3   2       59.21       57.39     13.31 o 
  -8   3   2      111.07      103.17     18.37 o 
  -7   3   2       75.32      101.51     11.89 o 
  -6   3   2      221.28      227.36     16.44 o 
  -5   3   2     1484.15     1478.05     99.08 o 
  -4   3   2     1331.95     1321.80     60.67 o 
  -3   3   2       12.42       19.18      4.07 o 
  -2   3   2     3673.79     3381.08     58.11 o 
  -1   3   2        0.00        1.30      1.99 o 
   0   3   2        6.31       11.32      3.32 o 
   1   3   2     2001.54     1742.60     48.45 o 
   2   3   2      194.23      182.94      8.11 o 
   3   3   2     4606.64     4369.99     92.47 o 
   4   3   2       95.43       91.34      8.05 o 
   5   3   2       85.16       94.84     12.73 o 
   6   3   2       95.61       99.08     13.53 o 
   7   3   2      267.83      301.93     25.90 o 
   8   3   2      416.15      390.94     26.96 o 
   9   3   2      397.92      448.73     36.24 o 
  10   3   2       58.70       77.43     13.77 o 
  11   3   2        8.55       29.77     12.00 o 
  12   3   2        6.05       15.03     14.33 o 
 -12   4   2        0.21       34.49     21.66 o 
 -11   4   2       29.10       23.47     12.43 o 
 -10   4   2       87.44       98.50     15.53 o 
  -9   4   2        2.04        6.77      7.43 o 
  -8   4   2        1.65        2.43      6.59 o 
  -7   4   2       64.15       50.68      8.89 o 
  -6   4   2       64.87       76.35     10.66 o 
  -5   4   2      305.95      326.93     18.38 o 
  -4   4   2        7.39        8.40      4.17 o 
  -3   4   2      516.88      474.52     16.93 o 
  -2   4   2       14.33       15.03      4.36 o 
  -1   4   2     1453.27     1377.90     31.79 o 
   0   4   2      168.55      172.21     13.44 o 
   1   4   2      798.49      722.19     27.87 o 
   2   4   2      145.58      162.47      9.44 o 
   3   4   2       56.76       66.30      8.58 o 
   4   4   2      615.45      590.64     23.65 o 
   5   4   2      209.11      182.24     21.17 o 
   6   4   2       24.62       48.20     11.73 o 
   7   4   2      355.06      367.92     23.54 o 
   8   4   2       73.05       71.04     13.99 o 
   9   4   2      210.52      208.90     26.81 o 
  10   4   2        0.03        3.64     10.86 o 
  11   4   2       19.52       27.63     12.05 o 
  12   4   2        0.96        0.00     10.87 o 
 -11   5   2       31.31       25.27     12.32 o 
 -10   5   2        1.32       17.62     10.88 o 
  -9   5   2       57.07       74.50     13.77 o 
  -8   5   2      147.65      152.43     22.00 o 
  -7   5   2       87.51      108.29     22.31 o 
  -6   5   2       24.18       45.42     10.30 o 
  -5   5   2      418.58      378.07     22.23 o 
  -4   5   2      169.17      163.05     13.75 o 
  -3   5   2        2.03        0.00      3.73 o 
  -2   5   2      107.84      104.65     12.19 o 
  -1   5   2      297.30      287.71     16.25 o 
   0   5   2       55.75       58.26      9.21 o 
   1   5   2      781.85      761.40     26.48 o 
   2   5   2        8.60       13.27      4.84 o 
   3   5   2     1320.87     1220.96     30.79 o 
   4   5   2       90.00       88.44     12.25 o 
   5   5   2      323.74      331.00     22.32 o 
   6   5   2       20.26       36.33     10.05 o 
   7   5   2      129.48      147.30     18.85 o 
   8   5   2       69.99       82.23     14.92 o 
   9   5   2        4.89        4.86     12.29 o 
  10   5   2       16.47        9.44     12.88 o 
  11   5   2        8.25       21.86     12.09 o 
 -10   6   2       23.85       10.94     18.13 o 
  -9   6   2       28.81       38.59     14.18 o 
  -8   6   2        8.36        9.80      9.33 o 
  -7   6   2       15.45       10.33     10.29 o 
  -6   6   2        4.57        8.22      7.96 o 
  -5   6   2       94.15      108.08     15.71 o 
  -4   6   2        0.28       15.25      7.60 o 
  -3   6   2      143.05      170.42     16.94 o 
  -2   6   2      163.31      199.84     18.55 o 
  -1   6   2       19.38       29.36      7.21 o 
   0   6   2       81.64       71.77     10.91 o 
   1   6   2       25.21       24.11      6.40 o 
   2   6   2      118.78      105.60     16.07 o 
   3   6   2       50.82       48.36     10.10 o 
   4   6   2       22.19       21.95      8.28 o 
   5   6   2      162.98      168.46     20.06 o 
   6   6   2       11.58       19.34      8.97 o 
   7   6   2        9.05        5.87      9.50 o 
   8   6   2        1.13       11.00      9.79 o 
   9   6   2       17.15       25.84     13.27 o 
  10   6   2        0.09        3.23     11.64 o 
  -9   7   2        1.70        1.79     12.22 o 
  -8   7   2        0.11       19.32     12.69 o 
  -7   7   2        0.16       10.78     12.69 o 
  -6   7   2        1.66       12.22     11.36 o 
  -5   7   2       22.23       32.63     13.51 o 
  -4   7   2      216.76      197.09     26.83 o 
  -3   7   2       56.08       58.61     13.42 o 
  -2   7   2        6.82       22.27      8.56 o 
  -1   7   2       23.01       38.35     10.48 o 
   0   7   2       11.88       16.62     10.15 o 
   1   7   2       25.24       23.91      9.45 o 
   2   7   2       22.42       23.56      7.91 o 
   3   7   2      213.69      240.46     23.54 o 
   4   7   2      103.02      102.91     16.31 o 
   5   7   2       75.15       68.88     15.11 o 
   6   7   2       23.35       28.39     11.74 o 
   7   7   2        4.29        0.00     10.44 o 
   8   7   2        5.71       16.92     16.63 o 
   9   7   2        8.20       15.58     15.68 o 
  -8   8   2        2.81       10.69     12.86 o 
  -7   8   2        2.42        0.00     12.19 o 
  -6   8   2        0.00        4.75     11.73 o 
  -5   8   2        1.15       15.21     12.14 o 
  -4   8   2       12.88       10.86     11.92 o 
  -3   8   2       22.13       38.47     13.81 o 
  -2   8   2       99.45       89.16     15.23 o 
  -1   8   2       24.74       32.65     11.02 o 
   0   8   2        0.18        4.53      9.02 o 
   1   8   2       49.82       70.78     17.23 o 
   2   8   2      104.25      109.51     23.65 o 
   3   8   2       59.25       70.24     17.74 o 
   4   8   2       39.26       73.28     17.87 o 
   5   8   2        0.14        1.86      9.74 o 
   6   8   2        9.53       20.36     14.05 o 
   7   8   2        0.05        6.13     14.72 o 
  -5   9   2        1.27        6.22     14.28 o 
  -4   9   2       20.51       34.89     14.88 o 
  -3   9   2        0.91        0.00     12.93 o 
  -2   9   2        2.49       35.95     19.15 o 
  -1   9   2        0.22        4.84     11.02 o 
   0   9   2        6.09       20.84     11.85 o 
   1   9   2        1.22       10.77     16.90 o 
   2   9   2        0.18        9.80     11.94 o 
   3   9   2       13.04       28.98     13.80 o 
   4   9   2        0.16        1.54     16.40 o 
   5   9   2        3.35       22.74     15.13 o 
 -13   1   3        0.75       74.75     29.30 o 
 -12   1   3        0.04        0.00     18.18 o 
 -11   1   3        0.55        0.60     15.64 o 
 -10   1   3        0.00        4.99     13.47 o 
  -9   1   3       58.90       66.82     12.90 o 
  -8   1   3      169.40      162.36     19.40 o 
  -7   1   3        4.20       11.46      4.73 o 
  -6   1   3      919.20      865.72     47.83 o 
  -5   1   3     2814.97     2783.00    129.07 o 
  -4   1   3      218.90      215.25     10.54 o 
  -3   1   3       35.78       31.72      4.21 o 
  -2   1   3     1610.42     1882.30    113.33 o 
  -1   1   3     1441.68     1578.22     66.09 o 
   0   1   3      147.33      141.59      9.42 o 
   1   1   3      531.28      618.62     42.44 o 
   2   1   3     2830.65     3142.80    135.68 o 
   3   1   3     3709.81     4068.69    135.38 o 
   4   1   3     4292.03     4427.31    145.43 o 
   5   1   3        8.22        8.96      3.04 o 
   6   1   3       20.40       35.39      4.97 o 
   7   1   3       50.92       53.57     10.01 o 
   8   1   3      227.14      242.65     26.52 o 
   9   1   3      127.79      125.75     20.61 o 
  10   1   3       53.38       48.49     13.24 o 
  11   1   3       42.18       58.94     24.75 o 
  12   1   3        1.04       16.22     17.95 o 
  13   1   3        6.73        6.29     17.45 o 
 -13   2   3       22.96       19.02     26.28 o 
 -12   2   3       10.02       17.29     19.57 o 
 -11   2   3       14.11       32.02     19.30 o 
 -10   2   3        2.05        4.45     10.65 o 
  -9   2   3       25.35       14.90     11.69 o 
  -8   2   3      149.74      134.36     15.69 o 
  -7   2   3      231.27      234.96     25.03 o 
  -6   2   3      304.27      320.52     17.60 o 
  -5   2   3       52.18       61.29      6.58 o 
  -4   2   3       79.51      112.27      9.56 o 
  -3   2   3     1304.73     1313.10     62.44 o 
  -2   2   3      751.46      734.39     30.37 o 
  -1   2   3     1065.80      964.48     22.39 o 
   0   2   3      584.38      591.93     22.40 o 
   1   2   3     2082.25     2162.02     77.98 o 
   2   2   3     2793.09     2665.46    165.30 o 
   3   2   3     2090.53     2087.92     73.22 o 
   4   2   3       21.75       44.31      7.94 o 
   5   2   3     1341.51     1269.07     46.71 o 
   6   2   3       33.25       45.26      8.48 o 
   7   2   3       10.50       16.27      6.34 o 
   8   2   3      122.20      126.16     16.17 o 
   9   2   3       25.41       34.26      9.65 o 
  10   2   3      131.42      180.56     27.49 o 
  11   2   3       36.52       33.21     13.93 o 
  12   2   3        0.07       11.61     16.92 o 
  13   2   3       10.88       22.48     23.88 o 
 -12   3   3       13.31       28.28     32.39 o 
 -11   3   3        0.17       21.22     19.01 o 
 -10   3   3      120.01      134.92     18.09 o 
  -9   3   3      161.23      180.96     20.37 o 
  -8   3   3        0.21        0.00      5.15 o 
  -7   3   3      462.21      417.72     26.07 o 
  -6   3   3      126.64      147.80     14.08 o 
  -5   3   3        9.66       11.44      3.69 o 
  -4   3   3      745.29      768.41     32.86 o 
  -3   3   3      421.52      417.05     17.43 o 
  -2   3   3      273.10      258.52     11.47 o 
  -1   3   3      270.08      276.59     11.00 o 
   0   3   3      149.01      176.64      8.72 o 
   1   3   3       68.58       70.46      8.11 o 
   2   3   3     1128.78     1099.18     38.37 o 
   3   3   3      202.76      229.00     11.50 o 
   4   3   3      325.34      325.43     12.20 o 
   5   3   3      136.97      163.11     16.29 o 
   6   3   3       16.53       14.92      5.74 o 
   7   3   3      217.94      234.17     21.85 o 
   8   3   3      179.20      210.70     21.93 o 
   9   3   3       38.61       52.03     12.53 o 
  10   3   3       21.74       16.38     14.44 o 
  11   3   3        0.66        0.00     10.31 o 
  12   3   3        9.06        5.55     14.13 o 
 -12   4   3       54.38       30.85     24.02 o 
 -11   4   3        1.76        6.49     13.20 o 
 -10   4   3        0.82        3.82      8.75 o 
  -9   4   3      200.27      202.93     20.27 o 
  -8   4   3        7.97       17.26      7.12 o 
  -7   4   3       37.08       42.09      8.91 o 
  -6   4   3      151.69      163.62     15.47 o 
  -5   4   3        0.18        5.21      3.41 o 
  -4   4   3       78.61       84.53      8.51 o 
  -3   4   3        5.28        8.94      3.36 o 
  -2   4   3        1.80        1.14      2.56 o 
  -1   4   3      805.00      749.68     23.88 o 
   0   4   3      281.54      257.58     12.00 o 
   1   4   3      782.04      741.35     20.15 o 
   2   4   3      955.73      937.83     24.25 o 
   3   4   3     5293.55     4892.29    140.95 o 
   4   4   3     1282.23     1205.71     35.66 o 
   5   4   3       26.80       39.08      8.57 o 
   6   4   3      721.28      645.46     31.77 o 
   7   4   3       23.89       38.00     10.14 o 
   8   4   3       82.37       89.38     15.12 o 
   9   4   3        3.98       12.04      9.02 o 
  10   4   3        0.00       18.43     11.47 o 
  11   4   3        4.26       30.71     19.29 o 
  12   4   3        9.91       18.64     11.71 o 
 -11   5   3        0.28        5.79     11.16 o 
 -10   5   3       79.11       72.60     15.94 o 
  -9   5   3       21.31       17.23     11.19 o 
  -8   5   3       11.37       12.15      9.72 o 
  -7   5   3      497.11      501.47     38.64 o 
  -6   5   3       71.05       80.95     15.48 o 
  -5   5   3      271.46      284.29     18.70 o 
  -4   5   3       60.12       58.84      7.93 o 
  -3   5   3      415.94      379.24     15.53 o 
  -2   5   3       32.94       35.52      8.98 o 
  -1   5   3        9.01        3.83      4.09 o 
   0   5   3      454.58      402.10     17.10 o 
   1   5   3      227.66      215.15     13.62 o 
   2   5   3      223.19      204.15     13.35 o 
   3   5   3        7.54       15.25      5.08 o 
   4   5   3      408.97      376.37     21.60 o 
   5   5   3       19.79       23.92      7.90 o 
   6   5   3       49.72       46.61     10.39 o 
   7   5   3       38.64       42.16     11.88 o 
   8   5   3        6.99       14.19     13.85 o 
   9   5   3       82.04       87.36     16.91 o 
  10   5   3       28.47       44.24     14.64 o 
  11   5   3        7.56       16.77     13.29 o 
 -10   6   3        0.68        0.00     10.37 o 
  -9   6   3       50.91       41.62     15.06 o 
  -8   6   3       37.00       40.19     15.17 o 
  -7   6   3       74.02       78.24     19.85 o 
  -6   6   3       69.19       72.96     16.77 o 
  -5   6   3        2.90        5.34      8.09 o 
  -4   6   3       45.50       43.15      8.73 o 
  -3   6   3      363.99      338.53     16.86 o 
  -2   6   3      533.59      492.41     21.28 o 
  -1   6   3       47.62       70.69      9.40 o 
   0   6   3        7.93       13.88      5.35 o 
   1   6   3      636.61      611.85     22.57 o 
   2   6   3      235.73      272.18     21.55 o 
   3   6   3      123.40      129.97     21.20 o 
   4   6   3      131.40      168.12     19.49 o 
   5   6   3      374.48      370.69     26.72 o 
   6   6   3      123.34      129.54     17.94 o 
   7   6   3       59.20       57.12     14.29 o 
   8   6   3       16.03       39.90     12.09 o 
   9   6   3        0.19       11.04     10.58 o 
  10   6   3       33.97       21.29     14.57 o 
  -9   7   3       26.59       46.65     15.04 o 
  -8   7   3       75.57       86.69     20.25 o 
  -7   7   3       51.00       32.02     13.92 o 
  -6   7   3        0.06        0.00     10.97 o 
  -5   7   3      364.32      369.98     37.57 o 
  -4   7   3       77.03       69.85     16.69 o 
  -3   7   3       27.31       28.12      7.90 o 
  -2   7   3      162.96      175.66     19.28 o 
  -1   7   3      171.05      214.20     22.47 o 
   0   7   3      119.76      138.82     19.24 o 
   1   7   3       78.55       81.67     11.98 o 
   2   7   3       31.28       39.83      9.91 o 
   3   7   3       46.88       44.36     10.59 o 
   4   7   3      155.75      206.26     22.68 o 
   5   7   3        0.96        6.94      8.94 o 
   6   7   3        0.14       11.52      9.57 o 
   7   7   3       61.99       86.00     16.52 o 
   8   7   3       34.31       74.77     15.88 o 
   9   7   3        0.03        0.00     28.35 o 
  -8   8   3        0.03        0.00     12.32 o 
  -7   8   3        7.67        5.03     12.57 o 
  -6   8   3        4.58        0.00     11.99 o 
  -5   8   3        2.08        2.28     11.75 o 
  -4   8   3        6.94       16.61     12.35 o 
  -3   8   3        0.09        0.00     10.73 o 
  -2   8   3        0.66        0.00      7.77 o 
  -1   8   3       53.41       65.71     12.99 o 
   0   8   3       10.83       18.66     10.17 o 
   1   8   3       47.98       65.34     16.41 o 
   2   8   3       30.65       37.69     14.95 o 
   3   8   3        1.46        7.17     11.41 o 
   4   8   3       27.19       32.35     12.77 o 
   5   8   3       21.47       16.07     12.60 o 
   6   8   3       12.02       26.10     14.58 o 
   7   8   3        2.81        0.16     14.10 o 
  -5   9   3        3.45        7.08     14.54 o 
  -4   9   3        2.18       11.25     13.79 o 
  -3   9   3       58.48       64.84     17.56 o 
  -2   9   3        0.29        8.03     16.27 o 
  -1   9   3       15.40       14.62     14.10 o 
   0   9   3       10.31       36.53     14.14 o 
   1   9   3        1.66        0.00     15.13 o 
   2   9   3       12.71       18.10     14.71 o 
   3   9   3        0.15        9.82     14.50 o 
   4   9   3        0.56       10.77     12.16 o 
   5   9   3        5.25       18.85     17.22 o 
 -13   0   4       16.74       18.67     29.81 o 
 -12   0   4       21.27       67.96     33.89 o 
 -11   0   4       23.70        1.63     21.93 o 
 -10   0   4       86.13       77.92     31.80 o 
  -9   0   4      489.64      448.60     51.28 o 
  -8   0   4      180.86      167.22     22.83 o 
  -7   0   4        3.84        5.66      7.42 o 
  -6   0   4        2.75        3.13      6.31 o 
  -5   0   4        0.08        0.00      4.25 o 
  -4   0   4       34.52       46.15      8.88 o 
  -3   0   4     1908.83     2016.16     62.25 o 
  -2   0   4      201.05      211.73     12.36 o 
  -1   0   4      374.67      388.11     49.88 o 
   0   0   4     6316.68     6476.00    814.73 o 
   1   0   4     6556.79     7298.20    268.23 o 
   2   0   4      897.06      979.88     28.50 o 
   3   0   4      575.91      597.78     35.18 o 
   4   0   4     5207.97     5248.90    363.93 o 
   5   0   4      432.25      408.88     19.09 o 
   6   0   4      161.47      174.16     19.50 o 
   7   0   4      922.35      781.28     43.10 o 
   8   0   4     1217.87     1156.69     82.63 o 
   9   0   4       27.42        9.60     19.48 o 
  10   0   4        0.28        0.00     21.66 o 
  11   0   4       31.63        8.52     27.45 o 
  12   0   4       60.32       86.26     36.42 o 
  13   0   4       42.68       81.91     37.69 o 
 -13   1   4      102.10       89.24     27.89 o 
 -12   1   4       20.49       41.75     21.90 o 
 -11   1   4      221.01      238.57     38.43 o 
 -10   1   4       65.54       96.76     34.11 o 
  -9   1   4      156.10      157.26     20.12 o 
  -8   1   4       23.87       12.08      8.51 o 
  -7   1   4       67.14       76.92     10.43 o 
  -6   1   4      924.16      948.19     34.89 o 
  -5   1   4      131.29      152.72     21.03 o 
  -4   1   4      439.94      475.77     16.42 o 
  -3   1   4       38.74       38.11      5.43 o 
  -2   1   4     8345.94     8493.22    272.00 o 
  -1   1   4     3753.11     3906.01    253.24 o 
   0   1   4     2064.26     2275.25    171.81 o 
   1   1   4      420.25      405.93     26.43 o 
   2   1   4      785.91      862.41     39.03 o 
   3   1   4      130.55      155.93      7.90 o 
   4   1   4       32.70       36.80      5.07 o 
   5   1   4      115.45      113.27      8.16 o 
   6   1   4       86.62       74.93      7.68 o 
   7   1   4      898.64      876.10     49.41 o 
   8   1   4      671.38      572.80     26.69 o 
   9   1   4       43.06       42.71     14.03 o 
  10   1   4      871.01      783.58     55.58 o 
  11   1   4        1.20       15.76     18.94 o 
  12   1   4       85.29       87.35     27.49 o 
  13   1   4        0.38       13.45     19.11 o 
 -13   2   4       99.11      109.46     30.70 o 
 -12   2   4       11.76        0.00     18.18 o 
 -11   2   4       52.70       39.37     21.53 o 
 -10   2   4      195.57      220.28     26.40 o 
  -9   2   4        7.61       11.04     10.96 o 
  -8   2   4        0.38        2.28     11.28 o 
  -7   2   4       46.48       59.76     12.25 o 
  -6   2   4      122.84      138.22     14.77 o 
  -5   2   4       79.99       91.75      8.35 o 
  -4   2   4      772.90      835.86     54.14 o 
  -3   2   4     1062.22     1370.45     76.34 o 
  -2   2   4      173.25      171.06     11.10 o 
  -1   2   4      533.48      451.43     21.95 o 
   0   2   4      215.92      196.98      8.72 o 
   1   2   4       65.23       67.30      7.48 o 
   2   2   4     4660.51     4770.04    286.93 o 
   3   2   4     1580.46     1632.76     77.88 o 
   4   2   4      111.50      147.69     13.86 o 
   5   2   4      183.37      184.38     16.43 o 
   6   2   4      468.88      471.35     26.19 o 
   7   2   4        3.31        9.06      6.82 o 
   8   2   4      100.68       83.86     13.87 o 
   9   2   4       16.05       20.61     11.51 o 
  10   2   4      240.74      265.85     32.59 o 
  11   2   4       21.12       14.96     14.14 o 
  12   2   4        0.82       13.56     17.47 o 
 -12   3   4       64.15       54.31     26.80 o 
 -11   3   4       17.98       37.03     20.88 o 
 -10   3   4       11.18       12.56     11.79 o 
  -9   3   4        4.98        1.22      9.14 o 
  -8   3   4       62.45       66.79     11.08 o 
  -7   3   4      502.67      437.37     24.82 o 
  -6   3   4      127.18      151.32     16.25 o 
  -5   3   4      435.30      366.19     18.02 o 
  -4   3   4      872.38      880.93     38.68 o 
  -3   3   4     1155.70     1083.60     58.13 o 
  -2   3   4      414.84      368.67     11.37 o 
  -1   3   4      374.47      308.33     11.57 o 
   0   3   4      239.13      238.93     11.03 o 
   1   3   4      470.67      465.18     23.59 o 
   2   3   4     1017.64     1014.24     43.85 o 
   3   3   4     3370.57     3425.86    176.87 o 
   4   3   4     2063.60     1996.77     62.32 o 
   5   3   4      325.35      344.97     23.89 o 
   6   3   4       18.42       17.37      8.16 o 
   7   3   4      143.06      150.94     17.87 o 
   8   3   4      473.61      412.14     24.59 o 
   9   3   4      125.12      142.11     19.75 o 
  10   3   4       43.88       57.15     18.78 o 
  11   3   4       16.46       24.71     16.26 o 
  12   3   4       51.77       52.16     15.37 o 
 -12   4   4       17.47        0.00     18.54 o 
 -11   4   4        4.28       21.81     13.77 o 
 -10   4   4       30.61       27.45     13.66 o 
  -9   4   4       20.40       28.64     14.42 o 
  -8   4   4        2.41       17.97      7.21 o 
  -7   4   4      283.32      251.36     24.33 o 
  -6   4   4       22.31       18.95      6.74 o 
  -5   4   4      189.62      225.13     26.82 o 
  -4   4   4       24.46       28.79      5.23 o 
  -3   4   4       40.27       39.76      6.02 o 
  -2   4   4        5.30        7.96      3.59 o 
  -1   4   4       70.61       87.54      9.31 o 
   0   4   4      801.89      860.31     21.98 o 
   1   4   4      805.59      730.06     23.21 o 
   2   4   4     1229.56     1109.12     54.88 o 
   3   4   4       25.98       26.25      5.90 o 
   4   4   4     4438.04     4119.13    151.96 o 
   5   4   4       90.91      141.41     16.28 o 
   6   4   4      124.96      134.21     17.09 o 
   7   4   4        6.71        9.88      7.20 o 
   8   4   4        4.20        6.72      7.61 o 
   9   4   4       29.38       33.29     12.78 o 
  10   4   4       16.87       24.25     14.73 o 
  11   4   4        1.15        6.82     14.31 o 
  12   4   4        6.06       10.15     14.92 o 
 -11   5   4        5.31       32.51     19.76 o 
 -10   5   4       30.94       47.18     18.10 o 
  -9   5   4       98.22       83.71     20.32 o 
  -8   5   4       63.85       48.70     12.85 o 
  -7   5   4       20.89       29.50     10.25 o 
  -6   5   4      301.32      300.80     26.54 o 
  -5   5   4       92.89      103.63     12.66 o 
  -4   5   4       66.19       71.96      8.68 o 
  -3   5   4      454.91      418.93     16.33 o 
  -2   5   4     1611.72     1573.30     40.98 o 
  -1   5   4      463.74      398.94     17.14 o 
   0   5   4        7.27       13.03      4.67 o 
   1   5   4       78.88       84.94      9.90 o 
   2   5   4      155.94      184.41     15.26 o 
   3   5   4      326.59      349.06     17.80 o 
   4   5   4       75.91       92.85     13.48 o 
   5   5   4       22.17       30.66      8.53 o 
   6   5   4      367.57      388.19     25.75 o 
   7   5   4      272.90      285.68     27.09 o 
   8   5   4        2.46       13.44     10.53 o 
   9   5   4       32.76       44.39     13.39 o 
  10   5   4      135.61      153.52     25.83 o 
  11   5   4       45.75       40.38     15.59 o 
 -10   6   4        9.17        5.67     12.37 o 
  -9   6   4        1.12        3.19     12.07 o 
  -8   6   4        8.56        7.83     11.35 o 
  -7   6   4      127.63      153.24     24.38 o 
  -6   6   4        1.91       13.55      9.92 o 
  -5   6   4       15.07       19.76      9.93 o 
  -4   6   4       20.41       16.48      8.14 o 
  -3   6   4        1.11        5.95      5.23 o 
  -2   6   4       14.46        8.61      5.23 o 
  -1   6   4        9.33       15.95      6.20 o 
   0   6   4        0.67        0.18      4.75 o 
   1   6   4      140.09      155.18     14.35 o 
   2   6   4        0.02        4.86      5.50 o 
   3   6   4      214.63      221.83     21.48 o 
   4   6   4     1757.83     1558.73     47.14 o 
   5   6   4      232.20      257.36     24.97 o 
   6   6   4       76.30       92.93     17.23 o 
   7   6   4       88.37       81.36     17.07 o 
   8   6   4        0.00        0.61      9.59 o 
   9   6   4        3.27        5.20     10.76 o 
  10   6   4        0.50        0.00     14.57 o 
  -9   7   4        0.52        0.51     12.69 o 
  -8   7   4       12.41        8.02     11.65 o 
  -7   7   4        0.86        8.66     10.98 o 
  -6   7   4        1.45        4.11     10.72 o 
  -5   7   4       24.16       34.98     13.39 o 
  -4   7   4        1.65       16.22     10.36 o 
  -3   7   4       16.21       10.90      6.92 o 
  -2   7   4        0.20        2.29      5.88 o 
  -1   7   4      158.35      138.82     17.09 o 
   0   7   4       33.87       17.26      7.54 o 
   1   7   4        3.04        3.03      7.03 o 
   2   7   4       23.12       27.59     11.01 o 
   3   7   4        2.10        9.68      9.76 o 
   4   7   4        2.89       11.87      8.96 o 
   5   7   4        0.18        2.95      7.64 o 
   6   7   4        0.62        5.63     12.35 o 
   7   7   4       32.00       49.24     14.74 o 
   8   7   4       18.56       23.11     14.30 o 
   9   7   4        4.00       25.02     12.82 o 
  -8   8   4        2.82        0.00     13.63 o 
  -7   8   4       19.25       24.06     14.64 o 
  -6   8   4        3.41        8.23     12.45 o 
  -5   8   4       11.11       17.51     13.54 o 
  -4   8   4        0.81        0.00      9.96 o 
  -3   8   4      114.17      120.11     21.58 o 
  -2   8   4       15.68        7.98      8.58 o 
  -1   8   4        3.39        5.56      9.44 o 
   0   8   4       36.16       24.32     13.55 o 
   1   8   4        0.75        0.00      8.92 o 
   2   8   4        0.20        3.53     10.88 o 
   3   8   4        4.49        7.35     11.82 o 
   4   8   4       13.08       12.53     12.57 o 
   5   8   4        0.56        0.00     17.52 o 
   6   8   4        0.15       12.76     12.74 o 
   7   8   4        0.95       19.36     16.60 o 
  -5   9   4        3.34       20.51     15.90 o 
  -4   9   4        0.00        6.97     13.15 o 
  -3   9   4        0.09       15.23     13.85 o 
  -2   9   4        0.06        0.00     19.39 o 
  -1   9   4        3.48       17.78     13.00 o 
   0   9   4        0.01        7.83     12.20 o 
   1   9   4        0.14        0.00     13.58 o 
   2   9   4        5.67        6.83     11.83 o 
   3   9   4        0.00        5.40     14.94 o 
   4   9   4        1.29       29.13     16.78 o 
   5   9   4        1.72        0.00     12.10 o 
 -13   1   5        1.02       22.57     22.52 o 
 -12   1   5       33.87       50.85     24.81 o 
 -11   1   5       43.51       45.83     20.96 o 
 -10   1   5        0.91       13.43     15.83 o 
  -9   1   5        0.85        0.00      7.44 o 
  -8   1   5        5.45        1.79      7.90 o 
  -7   1   5      666.89      635.61     24.01 o 
  -6   1   5      641.57      534.87     21.88 o 
  -5   1   5      310.51      304.70     14.66 o 
  -4   1   5     1745.96     1913.92     81.91 o 
  -3   1   5     1675.16     1737.45     59.61 o 
  -2   1   5      589.36      602.66     25.75 o 
  -1   1   5       32.61       25.20      5.23 o 
   0   1   5      868.52      993.21     68.96 o 
   1   1   5     1904.46     2256.19    138.67 o 
   2   1   5       20.02       38.52      4.38 o 
   3   1   5     1396.05     1610.30     70.38 o 
   4   1   5       30.20       37.08      5.46 o 
   5   1   5      349.61      342.92     18.15 o 
   6   1   5      413.05      359.92     19.64 o 
   7   1   5       18.71       27.93      7.78 o 
   8   1   5        8.01        7.16      9.43 o 
   9   1   5      155.61      183.42     27.51 o 
  10   1   5      178.80      140.85     33.62 o 
  11   1   5        9.51       38.58     21.49 o 
  12   1   5        0.59        0.50     17.69 o 
  13   1   5        7.49       11.99     19.75 o 
 -13   2   5       10.97       65.18     24.10 o 
 -12   2   5       25.67       30.96     21.68 o 
 -11   2   5        0.22        0.00     19.39 o 
 -10   2   5        0.02        0.00      9.62 o 
  -9   2   5      173.51      240.51     25.90 o 
  -8   2   5        3.76       11.67      7.61 o 
  -7   2   5        5.60       13.34      5.32 o 
  -6   2   5     1241.09     1198.46     76.14 o 
  -5   2   5       21.37       23.39      5.84 o 
  -4   2   5     1113.69     1258.79     66.11 o 
  -3   2   5       28.61       44.45      6.67 o 
  -2   2   5        0.57        3.53      3.49 o 
  -1   2   5      263.32      245.21     13.80 o 
   0   2   5        0.81        7.34      3.14 o 
   1   2   5      568.39      631.69     37.57 o 
   2   2   5       39.67       43.97      5.34 o 
   3   2   5     2088.82     2241.87    137.44 o 
   4   2   5      133.39      149.00      9.07 o 
   5   2   5       97.21      124.41     14.31 o 
   6   2   5      127.04      138.77     15.48 o 
   7   2   5      177.81      176.10     18.32 o 
   8   2   5      137.01      138.99     17.21 o 
   9   2   5       71.66       85.85     19.56 o 
  10   2   5        5.33        3.59     10.98 o 
  11   2   5        0.15       10.39     14.38 o 
  12   2   5       37.93       70.01     26.23 o 
 -12   3   5       42.80       44.82     26.71 o 
 -11   3   5       85.68       84.42     20.00 o 
 -10   3   5        0.74        2.16     11.17 o 
  -9   3   5        4.10       11.11      9.71 o 
  -8   3   5      168.24      172.72     41.33 o 
  -7   3   5        5.01        9.37      6.32 o 
  -6   3   5        6.19       12.62      4.34 o 
  -5   3   5       32.18       34.16      5.06 o 
  -4   3   5      152.71      174.79     12.81 o 
  -3   3   5     1214.71     1354.85     86.55 o 
  -2   3   5       15.35       15.59      3.68 o 
  -1   3   5      173.01      158.49      9.99 o 
   0   3   5     1458.50     1475.29     37.25 o 
   1   3   5        2.61        3.02      2.73 o 
   2   3   5       62.78       74.32      8.00 o 
   3   3   5        0.16        3.43      3.56 o 
   4   3   5     2716.64     2771.28    107.68 o 
   5   3   5      749.95      685.76     42.75 o 
   6   3   5      556.58      513.48     24.83 o 
   7   3   5      469.87      388.73     24.84 o 
   8   3   5       90.77       83.37     14.25 o 
   9   3   5        0.46        0.00      7.64 o 
  10   3   5        5.19        5.73     13.13 o 
  11   3   5       17.30       54.08     18.51 o 
  12   3   5       10.65        8.45     15.87 o 
 -12   4   5        4.42        0.00     30.44 o 
 -11   4   5       56.75       56.69     18.14 o 
 -10   4   5      127.99      147.38     31.98 o 
  -9   4   5       47.28       68.10     15.64 o 
  -8   4   5        3.46        8.44      9.91 o 
  -7   4   5       13.53       29.10      7.51 o 
  -6   4   5      357.21      329.17     23.24 o 
  -5   4   5       27.96       36.43      6.94 o 
  -4   4   5      109.09      132.20     17.23 o 
  -3   4   5      258.68      265.82     12.40 o 
  -2   4   5      890.19      792.06     19.09 o 
  -1   4   5     1084.92     1016.22     28.31 o 
   0   4   5      198.91      213.52     12.87 o 
   1   4   5      718.57      673.22     23.28 o 
   2   4   5      936.49      866.69     24.17 o 
   3   4   5      104.00       97.82     10.07 o 
   4   4   5     1222.77     1147.11     48.59 o 
   5   4   5      399.95      384.97     21.45 o 
   6   4   5      100.21      110.46     15.54 o 
   7   4   5      247.11      229.92     27.07 o 
   8   4   5       37.85       56.06     13.53 o 
   9   4   5        9.11       14.68     10.16 o 
  10   4   5       60.38       50.25     15.34 o 
  11   4   5       87.55      114.12     24.01 o 
 -11   5   5       12.13        0.00     15.87 o 
 -10   5   5       31.29       52.05     23.06 o 
  -9   5   5       11.77        8.25     13.31 o 
  -8   5   5      115.01      139.43     23.46 o 
  -7   5   5        8.01        7.28      9.65 o 
  -6   5   5        9.59       18.49      8.81 o 
  -5   5   5       71.19      101.54     14.17 o 
  -4   5   5       13.91       14.37      5.18 o 
  -3   5   5        5.26       13.35      4.48 o 
  -2   5   5       19.94       20.94      5.33 o 
  -1   5   5      501.14      463.55     18.61 o 
   0   5   5      190.57      211.70     15.30 o 
   1   5   5        4.09        0.00      4.15 o 
   2   5   5      385.29      344.16     17.20 o 
   3   5   5        0.13        1.64      4.56 o 
   4   5   5     2051.72     1805.65    111.19 o 
   5   5   5      194.10      219.48     21.90 o 
   6   5   5        5.20       19.97      8.05 o 
   7   5   5       96.46      113.53     17.94 o 
   8   5   5       37.75       59.44     14.19 o 
   9   5   5       11.20       15.37     14.74 o 
  10   5   5        2.85       11.08     11.35 o 
  11   5   5       20.09       28.94     18.12 o 
 -10   6   5        1.64       24.46     18.83 o 
  -9   6   5       98.07      119.51     22.33 o 
  -8   6   5        0.15        0.00     10.16 o 
  -7   6   5       24.13       45.43     15.07 o 
  -6   6   5      224.48      213.93     29.03 o 
  -5   6   5       99.92      114.13     20.06 o 
  -4   6   5      221.38      207.37     20.60 o 
  -3   6   5       37.92       38.49     11.23 o 
  -2   6   5       94.44       84.10     12.74 o 
  -1   6   5      132.60      143.28     16.64 o 
   0   6   5      704.96      670.15     49.49 o 
   1   6   5       92.75       86.85     15.20 o 
   2   6   5      137.86      159.92     15.65 o 
   3   6   5      366.67      381.28     24.17 o 
   4   6   5       30.46       41.17     10.11 o 
   5   6   5       13.28       21.81      8.96 o 
   6   6   5       49.58       57.57     14.26 o 
   7   6   5       29.27       65.07     13.32 o 
   8   6   5        8.72       16.47     11.29 o 
   9   6   5       22.36       15.74     11.82 o 
  10   6   5        6.98       14.54     12.95 o 
  -9   7   5        6.77       16.74     16.77 o 
  -8   7   5       12.81       25.33     14.50 o 
  -7   7   5       17.73       30.18     15.01 o 
  -6   7   5       58.16       69.45     17.67 o 
  -5   7   5        0.70        6.42     10.71 o 
  -4   7   5        9.40       28.86     12.70 o 
  -3   7   5      180.78      182.14     20.29 o 
  -2   7   5       11.73       11.69      6.92 o 
  -1   7   5       22.03       31.75      9.15 o 
   0   7   5      110.09       85.26     16.50 o 
   1   7   5      183.07      208.42     25.74 o 
   2   7   5       63.40       59.17     15.39 o 
   3   7   5       19.90       34.56     14.38 o 
   4   7   5       56.91       75.21     18.06 o 
   5   7   5       58.32       76.08     18.48 o 
   6   7   5      135.15      142.41     25.06 o 
   7   7   5       15.64       29.72     15.22 o 
   8   7   5       22.00       39.60     16.49 o 
   9   7   5       11.45       28.72     16.48 o 
  -7   8   5       38.10       30.74     15.84 o 
  -6   8   5        0.17        1.77     12.71 o 
  -5   8   5       13.11        9.75     14.84 o 
  -4   8   5       18.37       21.51     18.25 o 
  -3   8   5       13.81       21.38     13.37 o 
  -2   8   5       53.11       59.27     13.65 o 
  -1   8   5        6.72       14.29     10.54 o 
   0   8   5       10.19        7.06     11.79 o 
   1   8   5       57.37       58.45     20.50 o 
   2   8   5       80.38      112.64     21.57 o 
   3   8   5        0.60        0.00      9.58 o 
   4   8   5        0.80        3.68     10.29 o 
   5   8   5        4.48       19.51     13.48 o 
   6   8   5        8.66       23.85     15.55 o 
   7   8   5       16.91       17.26     14.48 o 
  -5   9   5        7.18       10.32     15.72 o 
  -4   9   5       32.05       58.91     18.99 o 
  -3   9   5        0.37       21.64     13.26 o 
  -2   9   5        9.26       23.15     17.88 o 
  -1   9   5       15.37       30.53     13.38 o 
   0   9   5        8.02       26.50     16.90 o 
   1   9   5        7.22       24.80     22.11 o 
   2   9   5       17.60       16.16     16.50 o 
   3   9   5        3.91        8.51     13.67 o 
   4   9   5        2.82        5.35     12.23 o 
   5   9   5        0.01        1.46     13.87 o 
 -13   0   6       68.18      149.14     51.19 o 
 -12   0   6       16.19       52.82     33.07 o 
 -11   0   6       37.36       67.86     31.53 o 
 -10   0   6      898.52      887.32     78.19 o 
  -9   0   6      172.56      201.06     42.86 o 
  -8   0   6       65.82       98.82     18.17 o 
  -7   0   6      195.77      245.93     23.93 o 
  -6   0   6     1145.86     1182.56     96.68 o 
  -5   0   6       23.38       50.27     11.98 o 
  -4   0   6      282.68      241.44     18.17 o 
  -3   0   6     3768.12     4055.51    341.50 o 
  -2   0   6     1642.22     1921.96    306.66 o 
  -1   0   6    11495.60    12662.38   1935.37 o 
   0   0   6       61.94       71.17     11.20 o 
   1   0   6     2372.61     2597.27    183.50 o 
   2   0   6      349.04      325.50     14.59 o 
   3   0   6     3692.67     3894.49    116.86 o 
   4   0   6      291.24      293.95     24.45 o 
   5   0   6      151.14      188.15     18.46 o 
   6   0   6     1965.51     1798.83    129.50 o 
   7   0   6       78.61      105.57     20.57 o 
   8   0   6      791.00      779.26     48.87 o 
   9   0   6     1050.18      993.05     85.08 o 
  10   0   6      103.74      100.76     38.69 o 
  11   0   6      530.69      474.24     81.09 o 
  12   0   6      129.69      139.26     44.40 o 
 -13   1   6        0.44       20.98     23.88 o 
 -12   1   6      111.82      115.76     31.49 o 
 -11   1   6       37.20       52.43     21.24 o 
 -10   1   6      209.53      216.76     34.37 o 
  -9   1   6      339.45      331.76     29.59 o 
  -8   1   6        1.68        1.19      6.96 o 
  -7   1   6      411.45      409.20     19.76 o 
  -6   1   6       15.86       17.46      6.19 o 
  -5   1   6       43.17       72.70      9.62 o 
  -4   1   6     1312.95     1354.16     57.59 o 
  -3   1   6      468.03      477.17     19.62 o 
  -2   1   6     1129.25     1105.34     42.33 o 
  -1   1   6     1062.75     1144.48     71.60 o 
   0   1   6      423.52      421.14     20.87 o 
   1   1   6      578.57      590.16     34.48 o 
   2   1   6     1329.42     1439.01     80.41 o 
   3   1   6      688.87      672.33     18.87 o 
   4   1   6      227.45      214.15     10.24 o 
   5   1   6     3183.33     2910.46    112.77 o 
   6   1   6       88.19      105.91     13.19 o 
   7   1   6     1794.93     1499.48     80.19 o 
   8   1   6       51.30       57.74     14.38 o 
   9   1   6      158.65      135.22     22.59 o 
  10   1   6        0.75        0.00     13.39 o 
  11   1   6       54.61       39.73     26.96 o 
  12   1   6       10.27       30.74     27.27 o 
 -13   2   6        1.13        2.64     22.48 o 
 -12   2   6      148.04      137.31     31.71 o 
 -11   2   6      104.72      151.83     32.13 o 
 -10   2   6       27.19       18.26     10.60 o 
  -9   2   6        4.14        3.36      9.00 o 
  -8   2   6      225.67      253.77     25.99 o 
  -7   2   6        1.32        7.74      4.74 o 
  -6   2   6      386.17      402.30     27.44 o 
  -5   2   6      124.63      157.32     12.68 o 
  -4   2   6      134.21      128.19     11.62 o 
  -3   2   6      905.23      859.61     51.73 o 
  -2   2   6      572.68      609.09     33.29 o 
  -1   2   6       80.90       99.04     11.57 o 
   0   2   6      343.53      349.08     20.94 o 
   1   2   6     2030.67     2202.52    147.58 o 
   2   2   6     1988.60     2327.62    174.74 o 
   3   2   6       23.16       32.69      5.37 o 
   4   2   6       23.68       20.58      4.61 o 
   5   2   6      627.52      604.15     28.09 o 
   6   2   6        5.12        4.99      5.13 o 
   7   2   6      199.81      195.65     19.81 o 
   8   2   6      994.09      909.50     49.87 o 
   9   2   6      178.61      230.51     30.44 o 
  10   2   6       23.86       21.71     14.25 o 
  11   2   6      106.27      161.01     27.83 o 
  12   2   6        0.67       20.19     22.32 o 
 -12   3   6       94.68      127.17     32.19 o 
 -11   3   6        6.65       12.64     14.11 o 
 -10   3   6        0.02        9.35     11.54 o 
  -9   3   6       52.39       59.63     15.00 o 
  -8   3   6       45.33       79.45     14.96 o 
  -7   3   6        0.27        3.31     10.52 o 
  -6   3   6      696.74      626.58     34.65 o 
  -5   3   6      699.62      686.51     48.73 o 
  -4   3   6      309.05      315.26     15.49 o 
  -3   3   6       57.44       73.38      7.10 o 
  -2   3   6      454.32      420.38     26.47 o 
  -1   3   6      887.46      878.84     40.96 o 
   0   3   6      646.91      637.96     27.25 o 
   1   3   6      643.56      615.54     36.68 o 
   2   3   6     3476.30     3774.66    176.22 o 
   3   3   6       72.11       78.99      8.67 o 
   4   3   6     1028.79     1078.62     71.81 o 
   5   3   6      198.90      198.36     18.62 o 
   6   3   6        9.34       10.53      6.32 o 
   7   3   6     1004.16      919.61     35.99 o 
   8   3   6       17.58        9.89      8.32 o 
   9   3   6       19.38       17.53      9.61 o 
  10   3   6       94.75      101.70     21.39 o 
  11   3   6        9.37       34.38     14.12 o 
  12   3   6        1.44        8.84     15.58 o 
 -12   4   6       65.94      115.43     51.19 o 
 -11   4   6       13.60        0.00     35.70 o 
 -10   4   6       47.16       52.96     20.17 o 
  -9   4   6        0.00       16.82     13.84 o 
  -8   4   6       43.38       48.15     22.99 o 
  -7   4   6       48.49       69.37     24.27 o 
  -6   4   6       73.51       97.23     18.82 o 
  -5   4   6        0.08        6.83      4.62 o 
  -4   4   6        0.85       10.15      4.25 o 
  -3   4   6      138.15      154.83     10.26 o 
  -2   4   6       33.40       42.01      6.11 o 
  -1   4   6      817.50      808.47     23.29 o 
   0   4   6      347.67      352.73     15.30 o 
   1   4   6       52.12       59.78      8.74 o 
   2   4   6       15.15       10.96      4.60 o 
   3   4   6      245.89      260.73     14.62 o 
   4   4   6       43.99       49.48      9.47 o 
   5   4   6       22.55       33.57      8.59 o 
   6   4   6       32.76       39.23      9.09 o 
   7   4   6      200.14      208.55     22.19 o 
   8   4   6      498.06      443.47     31.29 o 
   9   4   6        3.30       14.85     10.52 o 
  10   4   6        0.34       10.05     11.53 o 
  11   4   6       95.50      106.60     23.55 o 
 -11   5   6        2.26        0.00     15.30 o 
 -10   5   6        6.28       26.28     16.66 o 
  -9   5   6        6.51       16.88     13.91 o 
  -8   5   6       18.89       17.92     14.29 o 
  -7   5   6       53.67      122.65     25.65 o 
  -6   5   6      185.07      139.55     26.07 o 
  -5   5   6        5.08       11.18      5.60 o 
  -4   5   6      409.10      364.04     21.80 o 
  -3   5   6      409.11      389.32     24.59 o 
  -2   5   6      107.70       96.31     15.55 o 
  -1   5   6        3.93        7.57      4.78 o 
   0   5   6      175.75      182.86     13.89 o 
   1   5   6       19.18       23.56      6.44 o 
   2   5   6      563.03      513.61     30.88 o 
   3   5   6      220.96      239.20     16.72 o 
   4   5   6        0.66        6.63      6.60 o 
   5   5   6     2152.17     1798.66     75.14 o 
   6   5   6     1021.82      953.03     38.68 o 
   7   5   6        9.28       20.86      9.91 o 
   8   5   6      125.08      133.13     19.52 o 
   9   5   6       60.50       55.26     14.01 o 
  10   5   6        0.54        5.33     14.33 o 
  11   5   6        2.61       39.68     18.29 o 
 -10   6   6       20.28       14.30     18.61 o 
  -9   6   6        4.33        5.89     16.26 o 
  -8   6   6        5.42        3.42     14.51 o 
  -7   6   6        0.12       13.17     15.22 o 
  -6   6   6        7.96        8.28     11.43 o 
  -5   6   6        0.64        0.00      9.05 o 
  -4   6   6       13.83       17.62      7.43 o 
  -3   6   6        8.51       13.29      5.89 o 
  -2   6   6       29.00       22.27      9.37 o 
  -1   6   6      186.92      237.81     25.54 o 
   0   6   6      291.20      320.42     37.65 o 
   1   6   6        8.75        8.71      7.38 o 
   2   6   6       28.47       20.69      8.30 o 
   3   6   6       96.84      112.23     19.00 o 
   4   6   6       13.45        9.98     12.75 o 
   5   6   6       14.79       20.64      9.13 o 
   6   6   6       13.37        4.12      9.22 o 
   7   6   6       15.10       25.35     11.62 o 
   8   6   6        1.42        0.89     10.97 o 
   9   6   6       28.81       49.59     14.01 o 
  10   6   6        5.15       18.24     13.48 o 
  -9   7   6        3.38        4.10     17.47 o 
  -8   7   6        4.74        1.01     14.63 o 
  -7   7   6        9.49       23.36     16.40 o 
  -6   7   6       87.66       70.33     18.61 o 
  -5   7   6       15.17       32.02     15.75 o 
  -4   7   6       74.67       81.70     18.38 o 
  -3   7   6       31.51       14.11      9.22 o 
  -2   7   6       10.97        6.13      7.85 o 
  -1   7   6       66.69       77.94     16.47 o 
   0   7   6       30.69       44.28     14.09 o 
   1   7   6       50.07       59.52     15.42 o 
   2   7   6       15.67        9.87      9.99 o 
   3   7   6        0.37        0.00      9.37 o 
   4   7   6        9.96        7.76     13.61 o 
   5   7   6       80.11      103.15     20.21 o 
   6   7   6       37.55       41.78     18.36 o 
   7   7   6        2.21       14.88     13.37 o 
   8   7   6        8.18       12.89     16.46 o 
  -7   8   6        0.64       15.91     16.05 o 
  -6   8   6        3.14       14.54     15.89 o 
  -5   8   6        0.52        0.00     14.06 o 
  -4   8   6        0.00        1.00     15.36 o 
  -3   8   6        7.59        4.92     16.76 o 
  -2   8   6       18.74       29.94     12.11 o 
  -1   8   6       24.93       26.62     12.44 o 
   0   8   6        0.54        2.87     10.28 o 
   1   8   6        5.04       23.50     15.51 o 
   2   8   6        8.14       24.69     14.09 o 
   3   8   6        1.58       17.46     11.07 o 
   4   8   6       16.50       24.88     14.99 o 
   5   8   6       33.38       49.20     22.70 o 
   6   8   6       82.78      105.96     23.68 o 
   7   8   6       40.43       68.88     21.60 o 
  -5   9   6        2.95        0.00     17.29 o 
  -4   9   6        1.81        0.00     16.36 o 
  -3   9   6       11.40       10.16     22.65 o 
  -2   9   6        1.37        8.30     16.30 o 
  -1   9   6        0.18        0.25     11.97 o 
   0   9   6        7.10        0.00     26.05 o 
   1   9   6        0.53       17.16     14.06 o 
   2   9   6       16.39       17.11     14.29 o 
   3   9   6       10.51        0.00     11.06 o 
   4   9   6        6.00       18.62     15.52 o 
 -13   1   7        0.02        4.24     24.33 o 
 -12   1   7        8.75        0.00     25.42 o 
 -11   1   7       21.84       46.92     20.40 o 
 -10   1   7        4.22        4.54     14.43 o 
  -9   1   7        8.83       19.72     12.16 o 
  -8   1   7       73.00       88.55     12.24 o 
  -7   1   7        0.07        2.47      5.31 o 
  -6   1   7       23.34       29.05      6.71 o 
  -5   1   7     1833.58     1881.97     48.01 o 
  -4   1   7     1648.11     1721.61     52.61 o 
  -3   1   7       99.33       97.70      9.59 o 
  -2   1   7      890.73      942.48     41.97 o 
  -1   1   7     3992.40     4318.99    301.78 o 
   0   1   7       72.78       71.01      6.09 o 
   1   1   7       74.86      108.08     10.45 o 
   2   1   7     3733.45     4388.84    242.20 o 
   3   1   7     1242.55     1313.47     55.50 o 
   4   1   7      970.73      998.65     38.06 o 
   5   1   7      480.57      486.42     16.14 o 
   6   1   7      103.65      134.58     14.79 o 
   7   1   7      311.71      305.04     20.96 o 
   8   1   7      277.93      322.61     32.76 o 
   9   1   7      153.70      138.40     22.79 o 
  10   1   7       44.54       41.01     16.62 o 
  11   1   7       90.24      113.80     28.94 o 
  12   1   7       40.73       67.55     31.67 o 
 -13   2   7        0.05        0.00     22.74 o 
 -12   2   7        5.58        4.61     28.36 o 
 -11   2   7       89.90       92.40     26.47 o 
 -10   2   7      243.79      245.13     27.57 o 
  -9   2   7       73.08       73.71     14.97 o 
  -8   2   7      239.64      227.79     24.12 o 
  -7   2   7      125.09      133.21     14.46 o 
  -6   2   7      193.56      237.77     16.03 o 
  -5   2   7      160.50      177.55     18.57 o 
  -4   2   7       89.56      135.86     11.83 o 
  -3   2   7       21.80       36.06      6.08 o 
  -2   2   7       98.42       90.01     12.24 o 
  -1   2   7      154.76      175.07     15.83 o 
   0   2   7        8.16       12.79      5.09 o 
   1   2   7      375.17      378.94     28.10 o 
   2   2   7     1653.33     1702.91    126.11 o 
   3   2   7      228.58      229.36     15.24 o 
   4   2   7      304.32      330.52     13.82 o 
   5   2   7      739.58      653.05     25.95 o 
   6   2   7      224.92      222.19     19.79 o 
   7   2   7      137.26      138.97     16.86 o 
   8   2   7      371.48      359.69     26.10 o 
   9   2   7      290.81      248.17     31.21 o 
  10   2   7       13.83       26.09     14.15 o 
  11   2   7       31.92       48.16     15.34 o 
  12   2   7       10.65       12.45     18.83 o 
 -12   3   7        0.02       27.64     36.70 o 
 -11   3   7       42.91       60.48     19.26 o 
 -10   3   7        6.65       17.25     13.01 o 
  -9   3   7      155.26      165.15     23.02 o 
  -8   3   7       20.89       22.67     10.54 o 
  -7   3   7       17.88       16.04      9.30 o 
  -6   3   7       99.41      113.14     13.37 o 
  -5   3   7      289.08      316.32     17.38 o 
  -4   3   7      142.15      160.06     13.81 o 
  -3   3   7      575.30      604.21     32.37 o 
  -2   3   7     1067.17      986.35     34.16 o 
  -1   3   7      165.37      184.77     17.76 o 
   0   3   7      138.22      143.72     14.05 o 
   1   3   7      212.75      191.56     11.21 o 
   2   3   7     1013.55     1073.86     71.27 o 
   3   3   7      265.12      320.29     14.97 o 
   4   3   7      210.46      215.56     13.17 o 
   5   3   7      157.22      139.64     15.78 o 
   6   3   7      135.73      133.99     16.67 o 
   7   3   7       28.52       28.03      8.47 o 
   8   3   7      111.26      102.77     16.33 o 
   9   3   7        9.16       14.73      9.73 o 
  10   3   7       11.64       31.68     16.33 o 
  11   3   7       17.39       36.44     17.35 o 
  12   3   7       19.33        3.20     16.32 o 
 -12   4   7        8.76       22.19     19.59 o 
 -11   4   7        1.62        3.52     17.53 o 
 -10   4   7        7.77        0.00     14.26 o 
  -9   4   7      139.92      149.93     30.07 o 
  -8   4   7       60.97       95.18     23.85 o 
  -7   4   7        0.81        2.61      9.84 o 
  -6   4   7       14.09       10.76     10.71 o 
  -5   4   7       57.23       48.45     10.20 o 
  -4   4   7      120.53      156.48     18.61 o 
  -3   4   7       46.07       47.12     10.21 o 
  -2   4   7      250.27      272.53     16.86 o 
  -1   4   7       95.98      101.80      9.22 o 
   0   4   7     1115.08     1017.35     27.92 o 
   1   4   7      918.19      922.59     34.55 o 
   2   4   7       12.35       14.74      4.60 o 
   3   4   7     1172.04     1177.31     35.50 o 
   4   4   7       88.55      130.44     18.20 o 
   5   4   7      158.61      170.12     18.73 o 
   6   4   7       81.29      107.23     15.17 o 
   7   4   7       21.16        9.19      8.51 o 
   8   4   7       32.43       41.39     12.29 o 
   9   4   7        3.87       21.40     11.05 o 
  10   4   7       24.24       36.43     16.77 o 
  11   4   7       17.08       26.75     15.91 o 
 -11   5   7        3.33       16.28     23.24 o 
 -10   5   7        8.37        4.17     16.58 o 
  -9   5   7       14.14        9.93     15.79 o 
  -8   5   7      106.42      154.66     30.97 o 
  -7   5   7        7.90        8.83     14.60 o 
  -6   5   7       83.01       72.89     20.19 o 
  -5   5   7      141.66      125.06     18.40 o 
  -4   5   7      126.40       98.78     15.92 o 
  -3   5   7      210.45      211.66     22.97 o 
  -2   5   7      134.15      133.09     18.20 o 
  -1   5   7      396.57      382.41     24.24 o 
   0   5   7       19.29       25.80      8.06 o 
   1   5   7      751.03      696.93     39.33 o 
   2   5   7       66.96       64.63     11.38 o 
   3   5   7       60.01       76.89     12.27 o 
   4   5   7      202.09      238.59     21.84 o 
   5   5   7       12.03       25.67      8.08 o 
   6   5   7       70.74      100.60     17.21 o 
   7   5   7        4.05        4.66      8.95 o 
   8   5   7       12.65       15.00     10.90 o 
   9   5   7        0.29       12.83     10.92 o 
  10   5   7       15.97       28.93     13.72 o 
 -10   6   7       29.04       39.11     33.84 o 
  -9   6   7       18.73       14.51     16.66 o 
  -8   6   7        3.22       15.31     16.35 o 
  -7   6   7       58.16       74.76     29.31 o 
  -6   6   7        3.42        0.52     16.72 o 
  -5   6   7       32.19       59.41     20.12 o 
  -4   6   7       45.75       35.79     10.86 o 
  -3   6   7       34.43       14.64      8.15 o 
  -2   6   7      259.50      282.45     28.05 o 
  -1   6   7      152.85      167.51     22.10 o 
   0   6   7       55.61       59.88     16.27 o 
   1   6   7      225.48      215.17     24.41 o 
   2   6   7      785.24      754.59     35.09 o 
   3   6   7       38.38       33.16     10.91 o 
   4   6   7        3.04        7.62      9.82 o 
   5   6   7      714.70      607.08     39.27 o 
   6   6   7      146.76      156.85     26.17 o 
   7   6   7       24.06       58.73     17.28 o 
   8   6   7       13.14       21.76     12.54 o 
   9   6   7       43.38       77.42     19.23 o 
  -9   7   7        0.42        0.00     15.69 o 
  -8   7   7       24.57       30.37     19.64 o 
  -7   7   7        2.95       27.63     16.00 o 
  -6   7   7       23.56       26.01     20.16 o 
  -5   7   7       21.85       13.63     26.91 o 
  -4   7   7       76.31       79.03     30.63 o 
  -3   7   7        2.05        0.37      8.30 o 
  -2   7   7       12.85       15.13      8.96 o 
  -1   7   7      266.01      287.82     30.34 o 
   0   7   7       32.32       36.65     12.40 o 
   1   7   7       73.68       88.10     17.52 o 
   2   7   7       85.83       92.53     20.83 o 
   3   7   7      167.32      183.86     27.43 o 
   4   7   7        0.98        6.92     11.33 o 
   5   7   7       12.17       11.84     12.53 o 
   6   7   7        6.58       15.76     13.66 o 
   7   7   7       72.30       67.62     21.44 o 
   8   7   7      100.99       87.13     22.29 o 
  -7   8   7        1.67       26.01     41.27 o 
  -6   8   7        0.44        0.00     16.25 o 
  -5   8   7       26.62       44.34     20.23 o 
  -4   8   7        0.49        0.00     17.35 o 
  -3   8   7       36.19       47.69     18.40 o 
  -2   8   7        2.02        2.19     10.54 o 
  -1   8   7        1.29        0.00     14.68 o 
   0   8   7       29.97       38.41     14.76 o 
   1   8   7        3.71        0.00     10.44 o 
   2   8   7       31.71       40.43     15.28 o 
   3   8   7        9.05       16.80     12.45 o 
   4   8   7       13.17       40.81     15.26 o 
   5   8   7       13.17       14.34     14.10 o 
   6   8   7        1.93        0.00     13.39 o 
  -4   9   7        2.28        0.00     34.88 o 
  -3   9   7       59.19       76.23     24.70 o 
  -2   9   7       31.00       33.70     17.39 o 
  -1   9   7        2.11       17.22     12.62 o 
   0   9   7        0.41        0.00     12.98 o 
   1   9   7       16.89       39.35     18.18 o 
   2   9   7        1.30       19.76     15.35 o 
   3   9   7        0.68        8.67     14.13 o 
   4   9   7        1.81       11.17     13.69 o 
 -13   0   8        7.60       44.13     39.50 o 
 -12   0   8       16.17       45.03     39.05 o 
 -11   0   8      192.69      233.31     52.73 o 
 -10   0   8      212.26      290.76     58.71 o 
  -9   0   8      338.52      331.85     57.44 o 
  -8   0   8     2074.60     2087.23     69.95 o 
  -7   0   8      604.81      558.81     33.98 o 
  -6   0   8      541.84      498.99     31.17 o 
  -5   0   8      209.89      193.22     22.58 o 
  -4   0   8        8.50       12.73      6.96 o 
  -3   0   8    13277.97    15234.85   1733.59 o 
  -2   0   8      499.55      484.03     63.61 o 
  -1   0   8     1521.34     1702.44    183.16 o 
   0   0   8     2464.63     2530.58    242.63 o 
   1   0   8     2072.59     1900.85    117.40 o 
   2   0   8     1376.28     1503.42     46.47 o 
   3   0   8       53.17       76.11     11.11 o 
   4   0   8     2471.30     2531.62    138.36 o 
   5   0   8     2962.86     2967.75    250.72 o 
   6   0   8      599.34      593.33     38.15 o 
   7   0   8       41.28       34.75     13.42 o 
   8   0   8     2812.77     2679.71    148.19 o 
   9   0   8      274.39      298.82     57.81 o 
  10   0   8       46.38       87.35     34.16 o 
  11   0   8       11.25        4.71     25.91 o 
  12   0   8        5.18        0.00     25.19 o 
 -13   1   8        1.28       13.24     23.25 o 
 -12   1   8       54.25       71.85     25.72 o 
 -11   1   8       21.51       56.76     23.77 o 
 -10   1   8        5.96       22.40     12.04 o 
  -9   1   8      711.99      557.51     38.93 o 
  -8   1   8      386.73      385.12     21.27 o 
  -7   1   8      242.53      254.68     19.26 o 
  -6   1   8      132.62      132.59     14.52 o 
  -5   1   8     1578.28     1535.42     35.89 o 
  -4   1   8        6.40       16.82      4.65 o 
  -3   1   8      233.59      305.61     13.84 o 
  -2   1   8     2032.65     1889.46    132.26 o 
  -1   1   8        3.61        4.86      2.04 o 
   0   1   8        8.55       15.71      3.68 o 
   1   1   8       30.58       42.23      4.96 o 
   2   1   8     1806.93     2001.07    126.84 o 
   3   1   8     3745.75     4272.57    191.78 o 
   4   1   8        2.85        6.24      3.35 o 
   5   1   8       26.01       41.54      6.26 o 
   6   1   8      533.23      520.70     21.96 o 
   7   1   8      599.95      543.61     26.43 o 
   8   1   8       41.61       48.34     14.75 o 
   9   1   8       54.59       41.49     14.96 o 
  10   1   8      137.05      122.51     24.74 o 
  11   1   8      243.62      240.95     41.29 o 
  12   1   8       49.23       23.65     21.55 o 
 -12   2   8        1.35       35.44     25.37 o 
 -11   2   8       63.76       40.56     21.89 o 
 -10   2   8       14.78       28.28     13.66 o 
  -9   2   8       92.93      117.67     22.76 o 
  -8   2   8       21.32       26.54      9.90 o 
  -7   2   8        1.27       11.77      5.62 o 
  -6   2   8      621.61      594.27     34.67 o 
  -5   2   8       21.25       26.27      6.64 o 
  -4   2   8      134.00      126.37     12.15 o 
  -3   2   8     1784.64     1972.79     88.94 o 
  -2   2   8       11.24       17.27      5.75 o 
  -1   2   8      310.48      297.01     21.42 o 
   0   2   8      412.50      451.01     26.03 o 
   1   2   8     2552.69     2946.12    249.68 o 
   2   2   8      124.19      134.00      9.94 o 
   3   2   8     1580.81     1575.62     78.49 o 
   4   2   8      340.36      369.54     17.18 o 
   5   2   8      140.65      191.80     21.51 o 
   6   2   8      311.11      293.82     21.65 o 
   7   2   8       70.89       83.37     13.36 o 
   8   2   8      796.60      657.51     55.99 o 
   9   2   8       42.18       65.08     17.21 o 
  10   2   8        1.26       10.27     12.34 o 
  11   2   8        1.54        0.00     12.95 o 
  12   2   8        3.18       15.47     15.91 o 
 -12   3   8       14.06       32.53     41.14 o 
 -11   3   8       90.70       79.36     27.59 o 
 -10   3   8       44.13       68.81     22.55 o 
  -9   3   8      179.62      192.35     32.76 o 
  -8   3   8       78.36      110.49     16.99 o 
  -7   3   8      209.30      236.27     36.06 o 
  -6   3   8        0.07        0.00      5.13 o 
  -5   3   8       79.45      108.26     12.76 o 
  -4   3   8       56.05       62.81      8.62 o 
  -3   3   8      191.90      217.74     18.69 o 
  -2   3   8      252.56      257.04     20.24 o 
  -1   3   8      711.07      681.66     29.04 o 
   0   3   8       54.27       41.30     11.44 o 
   1   3   8      223.16      242.40     12.92 o 
   2   3   8        3.84        7.78      4.09 o 
   3   3   8       97.76      117.26     10.86 o 
   4   3   8       49.84       52.68      7.37 o 
   5   3   8        0.04        2.24      4.93 o 
   6   3   8      767.36      756.62     31.60 o 
   7   3   8       94.73      104.26     15.57 o 
   8   3   8      212.82      215.54     24.43 o 
   9   3   8      329.28      299.52     27.84 o 
  10   3   8       21.55       34.95     17.16 o 
  11   3   8        1.36        3.62     15.43 o 
 -12   4   8        0.16       12.29     19.12 o 
 -11   4   8       55.38       54.20     25.17 o 
 -10   4   8       18.98       21.40     24.65 o 
  -9   4   8       17.00       15.07     25.14 o 
  -8   4   8       15.51        7.17     14.58 o 
  -7   4   8       55.96       30.18     14.11 o 
  -6   4   8      140.98      134.79     18.19 o 
  -5   4   8      378.43      369.72     25.07 o 
  -4   4   8      168.25      183.85     20.71 o 
  -3   4   8      235.87      250.34     21.62 o 
  -2   4   8        0.41        4.80      5.05 o 
  -1   4   8       20.73       23.10      7.93 o 
   0   4   8        2.39        6.22      4.79 o 
   1   4   8        2.66        7.40      3.87 o 
   2   4   8       22.52       16.57      5.66 o 
   3   4   8      235.69      247.13     14.98 o 
   4   4   8        2.92        4.37      5.15 o 
   5   4   8      362.59      390.53     25.14 o 
   6   4   8       35.12       34.59      9.28 o 
   7   4   8       97.95      114.52     17.30 o 
   8   4   8       79.87       92.51     16.76 o 
   9   4   8        0.01        0.00     10.68 o 
  10   4   8       52.71       58.47     19.11 o 
  11   4   8        0.63        4.92     17.31 o 
 -11   5   8       35.32       17.70     22.09 o 
 -10   5   8        8.33       10.58     19.11 o 
  -9   5   8       95.88       93.52     22.81 o 
  -8   5   8       14.05       20.57     16.73 o 
  -7   5   8       16.90        0.58     13.89 o 
  -6   5   8      178.64      153.89     29.49 o 
  -5   5   8       95.49      109.39     17.02 o 
  -4   5   8        5.36       15.51      6.95 o 
  -3   5   8      184.04      164.83     20.91 o 
  -2   5   8      680.88      654.10     37.61 o 
  -1   5   8      113.59      117.78     17.63 o 
   0   5   8       13.91        7.12      6.57 o 
   1   5   8        0.16       13.00      7.17 o 
   2   5   8      151.69      170.17     23.92 o 
   3   5   8        7.65        3.23      6.82 o 
   4   5   8        2.65        4.81      6.55 o 
   5   5   8       12.61       19.15      8.01 o 
   6   5   8       23.97       28.09     10.58 o 
   7   5   8       19.13       30.31     10.28 o 
   8   5   8        6.00       26.44     11.34 o 
   9   5   8        0.13        4.07      9.76 o 
  10   5   8       38.94       59.97     16.64 o 
 -10   6   8        2.48       18.45     17.85 o 
  -9   6   8        1.23        6.59     16.67 o 
  -8   6   8       14.30       20.57     16.48 o 
  -7   6   8        3.59       15.24     16.70 o 
  -6   6   8        1.73       10.47     12.47 o 
  -5   6   8       87.00       60.08     20.37 o 
  -4   6   8        3.35        9.07      7.64 o 
  -3   6   8        4.54        7.50      7.00 o 
  -2   6   8       12.76        1.79      8.05 o 
  -1   6   8       48.56       51.07     13.02 o 
   0   6   8        4.58       19.10      8.59 o 
   1   6   8        1.00        6.00      8.90 o 
   2   6   8       37.75       38.06      9.87 o 
   3   6   8        7.30       12.60      9.79 o 
   4   6   8       11.89       28.86     12.01 o 
   5   6   8       35.92       45.38     15.02 o 
   6   6   8       13.75       10.18     11.31 o 
   7   6   8       77.23       85.28     28.90 o 
   8   6   8        0.11       13.80     13.15 o 
   9   6   8       23.41       27.34     17.38 o 
  -9   7   8        0.09       24.50     17.95 o 
  -8   7   8        0.99        0.00     17.22 o 
  -7   7   8       13.96       17.80     16.42 o 
  -6   7   8        4.79       18.54     16.72 o 
  -5   7   8       20.83       21.23     16.41 o 
  -4   7   8        0.04        4.50     14.78 o 
  -3   7   8       17.00       31.32     11.32 o 
  -2   7   8       81.96       76.97     16.05 o 
  -1   7   8       12.79       10.83      9.39 o 
   0   7   8        0.08        3.22     12.10 o 
   1   7   8       14.04       28.35     11.31 o 
   2   7   8        0.09        2.37     10.12 o 
   3   7   8        0.02        6.78     10.65 o 
   4   7   8       20.47       24.63     12.89 o 
   5   7   8        0.22        9.87     11.30 o 
   6   7   8       26.93       37.79     20.76 o 
   7   7   8      143.29      140.42     36.74 o 
   8   7   8       69.10       71.71     20.94 o 
  -7   8   8       18.99       23.74     19.61 o 
  -6   8   8        0.31        8.21     19.75 o 
  -5   8   8        7.15        3.96     22.79 o 
  -4   8   8        4.52       33.68     27.86 o 
  -3   8   8        1.18       30.74     17.41 o 
  -2   8   8       14.48       20.25     13.11 o 
  -1   8   8        1.78        0.00     11.89 o 
   0   8   8       39.10       27.51     14.11 o 
   1   8   8       64.92       71.31     22.75 o 
   2   8   8       10.11       44.68     15.58 o 
   3   8   8        2.95        5.46     10.58 o 
   4   8   8       36.48       51.10     18.91 o 
   5   8   8       36.95       37.35     15.74 o 
   6   8   8       14.82        9.46     13.38 o 
  -4   9   8        6.37       11.12     21.20 o 
  -3   9   8        0.07        2.58     19.15 o 
  -2   9   8        6.45       13.19     12.14 o 
  -1   9   8        5.15       11.44     13.20 o 
   0   9   8        1.02        9.68     16.69 o 
   1   9   8        0.02        0.00     20.21 o 
   2   9   8        0.01        5.72     14.93 o 
   3   9   8       10.75       21.67     15.13 o 
 -13   1   9        5.33       41.55     28.36 o 
 -12   1   9       10.26       30.13     32.85 o 
 -11   1   9        0.28        0.00     20.10 o 
 -10   1   9       60.35       86.76     17.99 o 
  -9   1   9       51.06       63.95     14.42 o 
  -8   1   9       18.47       28.57      8.29 o 
  -7   1   9      354.12      336.43     20.13 o 
  -6   1   9      403.56      391.44     24.42 o 
  -5   1   9       12.13       23.20      6.99 o 
  -4   1   9        0.04        3.40      3.75 o 
  -3   1   9      123.17      117.40     11.17 o 
  -2   1   9     1095.99     1082.43     84.07 o 
  -1   1   9      399.74      398.63     23.83 o 
   0   1   9      400.04      341.11     25.47 o 
   1   1   9     2287.38     2472.19    123.45 o 
   2   1   9       39.47       69.92      7.34 o 
   3   1   9      130.91      173.92     11.71 o 
   4   1   9      404.13      403.52     17.54 o 
   5   1   9       97.37      102.87      9.68 o 
   6   1   9      303.40      319.64     19.13 o 
   7   1   9      244.31      255.45     22.65 o 
   8   1   9      117.32      127.43     22.52 o 
   9   1   9      230.54      216.41     29.85 o 
  10   1   9      355.58      314.60     36.46 o 
  11   1   9       84.53       89.16     25.57 o 
  12   1   9        8.67       29.32     19.51 o 
 -12   2   9        8.10       14.13     34.79 o 
 -11   2   9        5.26       15.88     16.57 o 
 -10   2   9       29.23       35.05     14.13 o 
  -9   2   9       27.86       39.31     13.56 o 
  -8   2   9      220.50      246.66     26.51 o 
  -7   2   9      153.30      171.39     17.39 o 
  -6   2   9      253.90      262.18     17.72 o 
  -5   2   9      312.55      327.83     19.13 o 
  -4   2   9       53.47       62.48      8.78 o 
  -3   2   9     1609.48     1567.61     89.22 o 
  -2   2   9       47.58       51.90     10.20 o 
  -1   2   9      309.86      366.52     31.33 o 
   0   2   9     1354.93     1399.44    156.20 o 
   1   2   9     1374.94     1474.68    136.42 o 
   2   2   9      108.25      130.90     10.94 o 
   3   2   9     1435.88     1491.98     74.85 o 
   4   2   9     1791.71     1874.41    109.93 o 
   5   2   9      125.19      155.20     17.72 o 
   6   2   9        0.55        6.69      5.48 o 
   7   2   9        1.56        7.65      6.57 o 
   8   2   9        3.24       14.29      8.15 o 
   9   2   9       11.94       14.42     13.46 o 
  10   2   9        9.62       25.21     15.70 o 
  11   2   9       48.47       65.46     20.83 o 
  12   2   9        4.47        0.00     16.52 o 
 -12   3   9        1.90       24.92     31.26 o 
 -11   3   9       15.55       35.95     18.57 o 
 -10   3   9       35.35       44.12     20.17 o 
  -9   3   9       68.02       99.28     24.72 o 
  -8   3   9        0.29        6.94     12.68 o 
  -7   3   9       10.92       15.61      7.87 o 
  -6   3   9        3.78        0.00      5.23 o 
  -5   3   9        2.10        1.25      5.15 o 
  -4   3   9      150.64      136.60     17.77 o 
  -3   3   9     1000.39     1043.65     65.81 o 
  -2   3   9        6.04       12.77      6.29 o 
  -1   3   9       65.80       58.94     12.02 o 
   0   3   9      720.09      762.70     45.03 o 
   1   3   9      586.33      516.48     30.67 o 
   2   3   9        0.60        3.35      3.76 o 
   3   3   9       12.87       13.45      4.82 o 
   4   3   9      197.60      214.39     18.64 o 
   5   3   9      101.37      112.85     15.12 o 
   6   3   9       28.18       34.01      8.91 o 
   7   3   9        3.27        9.08      7.40 o 
   8   3   9        0.03        0.00      7.02 o 
   9   3   9        8.67        0.31     12.33 o 
  10   3   9       53.06       56.84     17.71 o 
  11   3   9        5.28       21.52     16.03 o 
 -11   4   9        7.66       15.17     27.68 o 
 -10   4   9       67.85       92.59     27.66 o 
  -9   4   9       11.44       35.82     18.30 o 
  -8   4   9        1.69       17.73     15.07 o 
  -7   4   9      136.22      138.99     28.54 o 
  -6   4   9      116.05       95.38     15.65 o 
  -5   4   9       39.01       32.99      9.42 o 
  -4   4   9       11.77       13.07      6.25 o 
  -3   4   9      511.18      461.06     33.16 o 
  -2   4   9        3.40        7.95      6.50 o 
  -1   4   9      808.11      723.44     32.75 o 
   0   4   9        0.14        5.27      6.49 o 
   1   4   9        0.80        0.00      4.72 o 
   2   4   9     1094.45      988.27     76.46 o 
   3   4   9       98.95      111.13     11.52 o 
   4   4   9       48.79       43.36      9.69 o 
   5   4   9      233.72      280.27     26.72 o 
   6   4   9      137.59      146.25     18.37 o 
   7   4   9       39.21       39.52     11.82 o 
   8   4   9        0.29        0.46      9.16 o 
   9   4   9       30.60       45.90     14.12 o 
  10   4   9        7.02       21.70     17.80 o 
  11   4   9        2.64        0.00     16.35 o 
 -11   5   9       40.18       38.42     22.06 o 
 -10   5   9        7.39        0.00     17.33 o 
  -9   5   9       21.80       47.21     20.27 o 
  -8   5   9       20.97       51.78     20.76 o 
  -7   5   9        0.58        0.00     11.69 o 
  -6   5   9       56.23       64.10     19.64 o 
  -5   5   9       25.38       21.38      9.48 o 
  -4   5   9       79.38       68.04     13.67 o 
  -3   5   9       18.39       19.64      8.92 o 
  -2   5   9      125.61      143.90     19.86 o 
  -1   5   9       84.82       92.89     15.98 o 
   0   5   9      317.23      313.60     28.29 o 
   1   5   9      302.04      272.22     24.20 o 
   2   5   9       43.66       46.00      9.86 o 
   3   5   9      356.16      330.47     31.45 o 
   4   5   9        3.65        0.00      7.21 o 
   5   5   9       26.23       20.88     11.22 o 
   6   5   9      209.69      177.55     27.37 o 
   7   5   9      102.35      113.28     21.94 o 
   8   5   9        6.12       26.44     15.17 o 
   9   5   9        0.16       16.34     12.86 o 
  10   5   9       29.08       35.61     14.87 o 
 -10   6   9        0.06        3.67     16.99 o 
  -9   6   9       66.41       81.46     24.05 o 
  -8   6   9       50.28       56.86     37.69 o 
  -7   6   9        3.29        7.07     15.81 o 
  -6   6   9       17.80        2.96     14.25 o 
  -5   6   9      175.81      165.87     31.35 o 
  -4   6   9        6.60        7.11      9.24 o 
  -3   6   9       88.16       95.33     17.13 o 
  -2   6   9       83.22      106.16     18.39 o 
  -1   6   9        7.38       19.19      8.71 o 
   0   6   9      805.63      683.76     36.96 o 
   1   6   9      195.15      226.95     25.92 o 
   2   6   9       66.94       81.97     17.81 o 
   3   6   9      104.94      115.02     21.07 o 
   4   6   9      235.41      222.86     29.40 o 
   5   6   9        3.75       11.59     10.75 o 
   6   6   9        2.94        8.99     10.88 o 
   7   6   9       33.70       75.32     20.69 o 
   8   6   9        0.00        6.37     13.28 o 
   9   6   9       80.62       77.72     21.92 o 
  -8   7   9       13.93       34.48     21.72 o 
  -7   7   9        4.40        5.77     14.60 o 
  -6   7   9       28.96       55.39     23.24 o 
  -5   7   9       27.12       41.25     21.13 o 
  -4   7   9       25.60       28.06     20.43 o 
  -3   7   9       16.98       16.42     10.89 o 
  -2   7   9      221.02      223.43     28.41 o 
  -1   7   9       14.29       26.68     11.46 o 
   0   7   9        0.92       12.21      9.52 o 
   1   7   9      113.54      114.91     21.29 o 
   2   7   9        2.23        8.77      9.71 o 
   3   7   9       63.83       48.25     15.23 o 
   4   7   9       28.26       41.80     15.19 o 
   5   7   9       77.24       60.01     18.89 o 
   6   7   9       29.84       28.38     14.62 o 
   7   7   9       25.28       67.10     27.31 o 
   8   7   9       14.21       12.32     21.78 o 
  -7   8   9        0.14        8.67     20.55 o 
  -6   8   9        1.98        0.00     17.07 o 
  -5   8   9       36.30       39.15     21.40 o 
  -4   8   9        0.23        0.00     15.47 o 
  -3   8   9        2.71        2.06     11.56 o 
  -2   8   9       46.78       30.37     15.38 o 
  -1   8   9       40.23       50.35     19.48 o 
   0   8   9       14.57        1.59     12.68 o 
   1   8   9        1.47        0.00     12.49 o 
   2   8   9       28.90       50.72     18.25 o 
   3   8   9       18.98       39.09     15.79 o 
   4   8   9        0.11        0.00     12.86 o 
   5   8   9        9.38       23.94     15.41 o 
   6   8   9       12.62       25.25     16.90 o 
  -3   9   9        2.67        9.34     32.71 o 
  -2   9   9        0.84        1.09     18.76 o 
  -1   9   9        8.53       28.73     13.35 o 
   0   9   9       10.06        5.04     15.23 o 
   1   9   9        1.06        0.00     11.65 o 
   2   9   9        2.56        2.84     13.82 o 
   3   9   9       24.23       28.83     17.31 o 
 -12   0  10       11.71       40.59     37.24 o 
 -11   0  10       19.07       22.92     28.81 o 
 -10   0  10        8.79       24.74     27.36 o 
  -9   0  10       57.41       98.54     21.38 o 
  -8   0  10      635.22      583.42     45.71 o 
  -7   0  10      212.36      260.80     30.17 o 
  -6   0  10     1912.05     1715.40     59.80 o 
  -5   0  10      159.71      204.52     24.49 o 
  -4   0  10     1151.31     1158.69    143.84 o 
  -3   0  10      454.63      511.98     78.15 o 
  -2   0  10        7.78       12.65      6.27 o 
  -1   0  10     1135.21     1117.64     61.79 o 
   0   0  10       39.40       32.26      6.47 o 
   1   0  10      259.82      256.87     27.68 o 
   2   0  10      723.17      716.40     26.51 o 
   3   0  10     4521.16     4611.45     95.97 o 
   4   0  10     2443.22     2722.22    140.88 o 
   5   0  10      548.18      562.64     34.20 o 
   6   0  10     1100.65      951.61     42.94 o 
   7   0  10      349.24      381.17     41.03 o 
   8   0  10      238.08      238.80     37.70 o 
   9   0  10       85.54       96.21     24.54 o 
  10   0  10        4.14       37.87     31.35 o 
  11   0  10       91.13       83.45     36.88 o 
  12   0  10      122.38      100.94     37.69 o 
 -12   1  10       25.42       10.71     22.98 o 
 -11   1  10       15.54        1.36     20.02 o 
 -10   1  10       86.22       96.31     16.67 o 
  -9   1  10      130.36      118.03     17.41 o 
  -8   1  10      219.17      202.38     20.08 o 
  -7   1  10      203.29      217.34     19.81 o 
  -6   1  10      739.46      703.22     42.83 o 
  -5   1  10      918.19      947.77     35.55 o 
  -4   1  10       54.07       76.67     10.33 o 
  -3   1  10      805.66      735.57     22.58 o 
  -2   1  10     6048.95     6743.23    538.76 o 
  -1   1  10      908.35      860.50     49.58 o 
   0   1  10     1019.42     1064.00     72.82 o 
   1   1  10      554.90      523.61     25.05 o 
   2   1  10      178.79      187.65     10.90 o 
   3   1  10        0.00        2.68      3.19 o 
   4   1  10      114.31      129.62     11.33 o 
   5   1  10       84.50       74.40      8.43 o 
   6   1  10     1195.10     1178.61     73.45 o 
   7   1  10      302.92      261.20     23.25 o 
   8   1  10       33.56       50.10     15.20 o 
   9   1  10      427.67      429.92     40.67 o 
  10   1  10      327.86      330.82     38.37 o 
  11   1  10       27.66       34.13     17.32 o 
 -12   2  10        0.29        0.00     31.71 o 
 -11   2  10       66.31       65.18     42.40 o 
 -10   2  10        2.05        7.50     59.71 o 
  -9   2  10       24.64       21.55     14.91 o 
  -8   2  10      834.83      820.82     41.71 o 
  -7   2  10     1321.12     1307.88     39.16 o 
  -6   2  10       20.90       30.56      7.78 o 
  -5   2  10        0.32        0.67      4.58 o 
  -4   2  10      862.23      807.27     24.80 o 
  -3   2  10       17.89       23.14      5.79 o 
  -2   2  10      121.55      127.81     16.78 o 
  -1   2  10      100.66      143.02     16.90 o 
   0   2  10      565.75      520.92     65.48 o 
   1   2  10      144.85      139.39      9.87 o 
   2   2  10      335.38      295.84     17.23 o 
   3   2  10        5.62        9.80      4.31 o 
   4   2  10        0.05        1.11      4.00 o 
   5   2  10      201.94      216.18     19.75 o 
   6   2  10       74.92       69.58     11.87 o 
   7   2  10        1.66       12.67      7.75 o 
   8   2  10       50.84       64.33     14.10 o 
   9   2  10        5.01       14.87     14.37 o 
  10   2  10        0.52       18.51     13.95 o 
  11   2  10       43.13       69.26     19.88 o 
 -12   3  10        1.02        9.15     33.43 o 
 -11   3  10       15.97        4.82     18.22 o 
 -10   3  10       29.85       58.76     21.98 o 
  -9   3  10       36.34       28.78     18.39 o 
  -8   3  10      293.57      270.35     39.12 o 
  -7   3  10       34.66       28.69      9.94 o 
  -6   3  10       28.18       26.39      8.69 o 
  -5   3  10     1271.27     1044.37     69.25 o 
  -4   3  10       36.62       55.41     11.15 o 
  -3   3  10      168.26      198.56     21.30 o 
  -2   3  10     1501.06     1511.26     70.44 o 
  -1   3  10      580.25      565.10     28.25 o 
   0   3  10      238.56      229.07     21.63 o 
   1   3  10      234.12      233.49     20.53 o 
   2   3  10      102.91      123.40     11.23 o 
   3   3  10        0.14        8.09      4.31 o 
   4   3  10       20.99       24.84      7.21 o 
   5   3  10       19.05       21.96      9.85 o 
   6   3  10      233.42      236.40     26.72 o 
   7   3  10       35.16       42.83     11.34 o 
   8   3  10        0.41        6.60      8.47 o 
   9   3  10       10.02       18.70     14.34 o 
  10   3  10        0.09        3.99     14.47 o 
  11   3  10       81.55       71.47     34.30 o 
 -11   4  10       30.70       21.16     39.60 o 
 -10   4  10       16.50       23.00     21.26 o 
  -9   4  10      115.85      152.95     50.74 o 
  -8   4  10      120.38      134.83     28.88 o 
  -7   4  10       96.00       90.64     23.44 o 
  -6   4  10      149.10      176.30     22.81 o 
  -5   4  10        0.72        5.17      6.38 o 
  -4   4  10      332.82      269.29     23.51 o 
  -3   4  10       69.60       70.04     13.71 o 
  -2   4  10      111.48      139.48     18.97 o 
  -1   4  10      199.47      247.02     24.46 o 
   0   4  10       55.67       68.80     13.12 o 
   1   4  10      124.11      137.01     26.21 o 
   2   4  10       50.34       54.36     10.60 o 
   3   4  10      206.04      207.16     21.09 o 
   4   4  10        9.35       10.21      7.50 o 
   5   4  10       54.46       87.77     13.59 o 
   6   4  10       18.24       21.41      9.07 o 
   7   4  10       55.12       43.61     11.60 o 
   8   4  10        0.90        9.59     10.04 o 
   9   4  10        0.01       16.88     10.88 o 
  10   4  10        1.62        4.36     16.27 o 
 -10   5  10        4.68       24.82     25.23 o 
  -9   5  10        5.25        3.55     15.76 o 
  -8   5  10       13.76       21.46     18.11 o 
  -7   5  10       25.47       30.15     16.37 o 
  -6   5  10        7.67        0.00     12.97 o 
  -5   5  10       81.52       87.49     16.63 o 
  -4   5  10      195.45      204.05     23.93 o 
  -3   5  10      348.37      351.83     28.58 o 
  -2   5  10       17.39       30.02      8.62 o 
  -1   5  10      292.89      302.36     28.27 o 
   0   5  10      609.16      611.87     69.21 o 
   1   5  10        6.22        8.40      7.04 o 
   2   5  10       53.90       60.16     11.10 o 
   3   5  10       38.90       41.58     11.63 o 
   4   5  10        0.07        2.32      8.39 o 
   5   5  10        9.32        3.08     10.14 o 
   6   5  10       61.38       65.34     17.18 o 
   7   5  10        6.89        0.00     13.22 o 
   8   5  10        5.91        7.42     13.84 o 
   9   5  10       66.19       52.14     18.85 o 
  10   5  10       40.15       38.40     16.59 o 
  -9   6  10       10.49        9.20     18.53 o 
  -8   6  10        2.06       18.42     16.59 o 
  -7   6  10       20.30       15.04     18.34 o 
  -6   6  10      160.46      147.42     37.92 o 
  -5   6  10       61.71       44.54     18.62 o 
  -4   6  10        3.75        1.02     13.06 o 
  -3   6  10        0.12        5.98     12.24 o 
  -2   6  10       32.99       37.67     11.43 o 
  -1   6  10        0.23        0.00      6.59 o 
   0   6  10       18.17       15.65      9.09 o 
   1   6  10       14.45       21.29     10.87 o 
   2   6  10       64.30       74.96     16.55 o 
   3   6  10       45.57       50.98     16.08 o 
   4   6  10        0.16        7.78      9.70 o 
   5   6  10        9.14        0.74     10.29 o 
   6   6  10       19.34       27.12     14.41 o 
   7   6  10       14.30        0.00     11.81 o 
   8   6  10       19.40       34.53     16.15 o 
   9   6  10        8.42       15.73     15.16 o 
  -8   7  10       23.88       26.55     20.48 o 
  -7   7  10       28.27        3.17     16.58 o 
  -6   7  10       56.48       58.73     22.61 o 
  -5   7  10       25.01       40.07     36.20 o 
  -4   7  10        3.50        0.00     10.20 o 
  -3   7  10        5.37        2.12      8.91 o 
  -2   7  10       31.88       27.23     13.32 o 
  -1   7  10        0.03       16.85     13.21 o 
   0   7  10        0.42        9.38     10.63 o 
   1   7  10        0.23        0.18     11.18 o 
   2   7  10       10.05       16.77     12.53 o 
   3   7  10        7.51       18.94     12.83 o 
   4   7  10       13.75       27.88     14.62 o 
   5   7  10       15.04       14.37     11.63 o 
   6   7  10       18.23       36.75     23.80 o 
   7   7  10        5.59       11.62     13.03 o 
  -6   8  10        0.71        6.32     17.34 o 
  -5   8  10        3.67        0.00     17.30 o 
  -4   8  10        0.43       17.67     17.68 o 
  -3   8  10       17.95       13.40     15.98 o 
  -2   8  10        0.82        2.65     11.47 o 
  -1   8  10       14.39       21.17     12.61 o 
   0   8  10       19.74       24.89     14.32 o 
   1   8  10       39.30       61.05     20.05 o 
   2   8  10        3.67       12.50     12.15 o 
   3   8  10       14.75        7.69     12.28 o 
   4   8  10       22.72       12.02     12.94 o 
   5   8  10       16.10       62.93     21.28 o 
  -3   9  10        2.08        0.00     18.60 o 
  -2   9  10        2.05        0.00     12.62 o 
  -1   9  10        0.02       35.46     13.16 o 
   0   9  10        0.01        7.23     15.95 o 
   1   9  10        0.32        0.00     13.15 o 
   2   9  10        0.65        3.04     12.98 o 
 -12   1  11        3.96       46.57     34.16 o 
 -11   1  11        0.04        0.00     20.95 o 
 -10   1  11        0.15        5.47     11.93 o 
  -9   1  11        0.04        9.10     11.00 o 
  -8   1  11       11.54        6.41      6.49 o 
  -7   1  11       21.27       22.59      7.90 o 
  -6   1  11      124.20      132.16     14.58 o 
  -5   1  11      560.68      492.10     21.83 o 
  -4   1  11      728.39      712.38     32.54 o 
  -3   1  11      103.27       95.64     10.72 o 
  -2   1  11       40.27       49.32      5.69 o 
  -1   1  11       72.19       63.42      6.23 o 
   0   1  11      593.01      601.80     27.58 o 
   1   1  11       57.77       78.19      8.50 o 
   2   1  11      168.67      168.99     11.65 o 
   3   1  11      101.43      109.79     10.14 o 
   4   1  11       18.24       22.02      4.98 o 
   5   1  11      186.51      210.86     14.85 o 
   6   1  11       68.03       82.97     11.41 o 
   7   1  11        3.35        8.69      6.36 o 
   8   1  11       20.20       22.46     14.40 o 
   9   1  11       31.56       41.27     17.84 o 
  10   1  11        1.63        6.48     14.79 o 
  11   1  11       30.61       54.86     19.04 o 
 -12   2  11        0.28        0.00     30.72 o 
 -11   2  11       23.24       37.35     19.95 o 
 -10   2  11       50.31       58.96     46.66 o 
  -9   2  11       55.92       26.63     18.62 o 
  -8   2  11       19.35       21.66      9.62 o 
  -7   2  11       13.95       20.08      8.27 o 
  -6   2  11        1.00        2.87      5.74 o 
  -5   2  11        0.56        0.00      5.26 o 
  -4   2  11       20.40       18.97      6.50 o 
  -3   2  11       22.27       19.05      7.21 o 
  -2   2  11      156.80      196.63     20.57 o 
  -1   2  11       72.42       69.85     12.36 o 
   0   2  11      100.69      127.44      9.12 o 
   1   2  11        0.11        9.61      4.00 o 
   2   2  11      910.95      839.56     53.79 o 
   3   2  11      219.68      251.42     15.10 o 
   4   2  11       18.47       22.18      6.15 o 
   5   2  11      473.49      469.24     24.06 o 
   6   2  11      528.96      461.33     24.89 o 
   7   2  11       64.05       65.70     12.82 o 
   8   2  11       21.69       25.55     14.47 o 
   9   2  11       16.35       21.55     13.62 o 
  10   2  11       11.39        1.39     17.23 o 
  11   2  11      100.64      102.63     27.98 o 
 -12   3  11        0.10       74.93     41.05 o 
 -11   3  11       28.65       25.52     19.80 o 
 -10   3  11       29.81       28.53     19.68 o 
  -9   3  11        1.23        3.41     18.48 o 
  -8   3  11       13.71       12.15     17.67 o 
  -7   3  11        3.59        2.90      7.86 o 
  -6   3  11        1.68        0.00      5.82 o 
  -5   3  11       82.34       93.47     15.48 o 
  -4   3  11        1.81       12.17      7.04 o 
  -3   3  11       22.19       23.74      8.86 o 
  -2   3  11      493.08      490.69     26.85 o 
  -1   3  11      864.81      904.49     51.86 o 
   0   3  11       13.69       18.37      7.38 o 
   1   3  11      206.68      211.46     19.85 o 
   2   3  11       20.61       40.52      8.25 o 
   3   3  11        2.06        4.99      4.30 o 
   4   3  11       37.35       37.61      9.21 o 
   5   3  11        3.77       14.31      6.46 o 
   6   3  11       69.23       82.03     13.54 o 
   7   3  11       25.88       41.93     12.04 o 
   8   3  11       75.91       64.09     13.93 o 
   9   3  11        9.45       24.34     14.34 o 
  10   3  11       52.83       64.98     20.61 o 
  11   3  11        8.93       21.50     17.03 o 
 -11   4  11        0.96        0.00     18.53 o 
 -10   4  11       38.96       68.25     25.47 o 
  -9   4  11       21.97       32.06     18.61 o 
  -8   4  11       76.43       66.75     20.48 o 
  -7   4  11      127.69       98.91     26.44 o 
  -6   4  11      212.00      207.15     24.79 o 
  -5   4  11      335.06      322.62     26.96 o 
  -4   4  11      662.59      604.80     33.19 o 
  -3   4  11       14.07        9.01      6.70 o 
  -2   4  11      275.15      270.92     26.91 o 
  -1   4  11       62.06       66.66     12.83 o 
   0   4  11      149.22      145.42     19.23 o 
   1   4  11      626.53      494.01     47.45 o 
   2   4  11       93.19       85.25     13.14 o 
   3   4  11      111.11      125.77     15.74 o 
   4   4  11      287.81      258.90     28.10 o 
   5   4  11       85.86       96.46     19.18 o 
   6   4  11       35.88       26.96     12.98 o 
   7   4  11       97.03      112.95     22.08 o 
   8   4  11      169.96      204.90     26.66 o 
   9   4  11        3.80       12.86     12.41 o 
  10   4  11        1.01        8.35     16.85 o 
 -10   5  11        4.76       11.86     18.92 o 
  -9   5  11        2.34        2.21     15.93 o 
  -8   5  11       10.24       11.63     16.28 o 
  -7   5  11       21.47       27.26     17.45 o 
  -6   5  11       16.61       10.60     16.21 o 
  -5   5  11       42.08       48.10     13.44 o 
  -4   5  11       51.76       68.88     15.08 o 
  -3   5  11        1.97        0.69      7.08 o 
  -2   5  11      124.51      131.03     19.00 o 
  -1   5  11       17.41        6.70      7.32 o 
   0   5  11       55.04       52.06     12.74 o 
   1   5  11      516.00      490.03     35.22 o 
   2   5  11      102.87       93.89     13.65 o 
   3   5  11       11.04       20.00     11.01 o 
   4   5  11        0.19        9.91      9.98 o 
   5   5  11       70.87      114.31     21.83 o 
   6   5  11       35.59       31.37     13.33 o 
   7   5  11        0.04        1.09     11.80 o 
   8   5  11       20.28       52.24     16.95 o 
   9   5  11       19.18       38.93     17.01 o 
  -9   6  11        0.02       29.86     23.10 o 
  -8   6  11        0.20        0.00     15.17 o 
  -7   6  11       14.82       45.52     29.58 o 
  -6   6  11        9.80       12.73     15.90 o 
  -5   6  11       43.44       35.29     11.23 o 
  -4   6  11       50.92       63.08     15.71 o 
  -3   6  11       28.49       33.45     12.59 o 
  -2   6  11        8.63       17.24      9.67 o 
  -1   6  11      208.30      177.73     24.64 o 
   0   6  11        0.43        5.09      9.45 o 
   1   6  11        7.82        8.25     12.22 o 
   2   6  11      260.95      224.98     30.07 o 
   3   6  11       35.71       46.57     14.75 o 
   4   6  11       25.64       19.77     12.19 o 
   5   6  11       80.99       81.94     20.53 o 
   6   6  11      203.16      220.58     31.83 o 
   7   6  11        5.37        0.00     11.44 o 
   8   6  11        4.85        0.00     15.94 o 
  -8   7  11       13.30       22.81     17.99 o 
  -7   7  11       65.58       60.68     24.57 o 
  -6   7  11        7.80       27.03     18.52 o 
  -5   7  11       10.68       27.64     18.21 o 
  -4   7  11      114.10      126.38     26.74 o 
  -3   7  11        0.23        6.88     10.91 o 
  -2   7  11       32.37       40.09     15.76 o 
  -1   7  11      130.34      106.58     27.37 o 
   0   7  11      183.65      182.15     26.32 o 
   1   7  11       15.83       10.49     14.26 o 
   2   7  11        5.13       12.72     12.27 o 
   3   7  11       35.54       31.67     21.49 o 
   4   7  11       13.24       44.43     16.54 o 
   5   7  11        0.59        0.00     13.25 o 
   6   7  11       15.69       24.27     16.23 o 
   7   7  11       18.27       30.94     17.47 o 
  -6   8  11       34.82       42.45     21.43 o 
  -5   8  11        0.31       13.31     18.76 o 
  -4   8  11       12.61       42.80     18.63 o 
  -3   8  11        0.68        5.18     15.91 o 
  -2   8  11        4.99        0.00      9.86 o 
  -1   8  11       17.22       30.80     13.18 o 
   0   8  11        0.13        2.32     16.44 o 
   1   8  11        6.88       10.17     15.61 o 
   2   8  11        0.05        6.29     11.98 o 
   3   8  11        0.48       13.84     13.83 o 
   4   8  11       30.11       39.58     17.17 o 
   5   8  11        0.35        2.71     13.88 o 
  -1   9  11        0.41       13.88     16.18 o 
   0   9  11        1.21        3.93     15.84 o 
 -12   0  12        2.42       61.98     37.24 o 
 -11   0  12       53.86      128.75     39.41 o 
 -10   0  12      171.67      208.49     47.75 o 
  -9   0  12        3.59       10.29     16.76 o 
  -8   0  12       77.14       76.98     18.03 o 
  -7   0  12      517.23      487.09     34.18 o 
  -6   0  12      302.60      307.41     32.22 o 
  -5   0  12       10.52        8.82      8.28 o 
  -4   0  12     1004.84     1001.14    146.65 o 
  -3   0  12       15.32       26.66      9.19 o 
  -2   0  12      730.01      744.64     82.68 o 
  -1   0  12     1159.84     1025.46    126.74 o 
   0   0  12     1800.25     1766.87    154.90 o 
   1   0  12      925.93      911.24     59.29 o 
   2   0  12     1585.90     1421.57     43.03 o 
   3   0  12       19.94       21.78      7.70 o 
   4   0  12       19.57       19.44      7.43 o 
   5   0  12     1607.40     1503.48     94.13 o 
   6   0  12        0.67        7.21      7.60 o 
   7   0  12       28.53        0.00     10.42 o 
   8   0  12      156.48      146.64     29.64 o 
   9   0  12      132.94      159.58     32.15 o 
  10   0  12       98.31       87.53     38.06 o 
  11   0  12       70.53      119.69     43.76 o 
 -12   1  12        0.19       56.99     40.50 o 
 -11   1  12        3.22       28.45     31.26 o 
 -10   1  12       27.13       60.10     18.97 o 
  -9   1  12        3.53        0.00      7.83 o 
  -8   1  12      189.57      208.80     20.49 o 
  -7   1  12      419.94      400.57     22.32 o 
  -6   1  12      529.51      535.24     24.42 o 
  -5   1  12      759.45      692.26     39.95 o 
  -4   1  12      241.21      240.37     16.55 o 
  -3   1  12       99.36       96.99     11.15 o 
  -2   1  12      238.49      238.75     22.65 o 
  -1   1  12       70.75       70.71     10.44 o 
   0   1  12      431.34      453.75     30.04 o 
   1   1  12        7.04       14.49      4.26 o 
   2   1  12      585.42      534.04     23.35 o 
   3   1  12       40.82       39.71      6.37 o 
   4   1  12      389.19      416.00     16.77 o 
   5   1  12      102.34      112.83     11.38 o 
   6   1  12      219.26      236.99     19.67 o 
   7   1  12      256.14      264.60     26.07 o 
   8   1  12        6.00       17.86     12.88 o 
   9   1  12       58.39       69.08     18.98 o 
  10   1  12      110.18      100.88     22.48 o 
  11   1  12        2.08       12.58     14.84 o 
 -12   2  12       16.21        0.00     42.40 o 
 -11   2  12        0.78        3.63     19.08 o 
 -10   2  12       46.87       78.85     35.11 o 
  -9   2  12       25.23       54.85     21.14 o 
  -8   2  12      172.12      145.92     21.13 o 
  -7   2  12      142.30      111.97     17.32 o 
  -6   2  12       25.31       20.46      8.87 o 
  -5   2  12      539.05      516.81     40.89 o 
  -4   2  12       51.15       66.86     12.67 o 
  -3   2  12        0.02        4.05      5.67 o 
  -2   2  12      368.57      419.08     24.28 o 
  -1   2  12      161.74      199.02     22.91 o 
   0   2  12     1241.66     1201.12    119.70 o 
   1   2  12       15.53       14.59      3.58 o 
   2   2  12       33.02       37.78      5.82 o 
   3   2  12      460.24      459.40     28.75 o 
   4   2  12      582.41      522.63     27.18 o 
   5   2  12        5.66        9.79      6.91 o 
   6   2  12      428.51      449.99     24.82 o 
   7   2  12      413.62      409.09     28.50 o 
   8   2  12       64.80       64.89     18.94 o 
   9   2  12        0.02        0.00     12.23 o 
  10   2  12       50.90       59.76     18.40 o 
  11   2  12        8.06       21.96     15.23 o 
 -11   3  12        9.53       15.11     47.25 o 
 -10   3  12       12.25       11.48     16.96 o 
  -9   3  12        0.28       19.94     16.31 o 
  -8   3  12      139.74       97.95     41.36 o 
  -7   3  12       64.92       72.65     15.14 o 
  -6   3  12      461.66      403.69     28.81 o 
  -5   3  12        1.76        8.14      7.55 o 
  -4   3  12        0.13        0.00      5.32 o 
  -3   3  12      578.72      518.09     35.26 o 
  -2   3  12      147.26      166.17     20.92 o 
  -1   3  12       59.95       64.28     12.96 o 
   0   3  12       46.74       36.41     12.60 o 
   1   3  12      538.13      464.27     31.73 o 
   2   3  12       24.76       22.98      7.24 o 
   3   3  12       13.44       12.06      7.01 o 
   4   3  12       86.46       99.54     17.23 o 
   5   3  12        4.91       11.87      7.42 o 
   6   3  12      197.43      225.95     22.90 o 
   7   3  12        0.35        7.01     10.14 o 
   8   3  12        4.72        7.92     10.32 o 
   9   3  12       13.63       38.20     17.14 o 
  10   3  12       39.80       44.19     17.28 o 
 -11   4  12        1.54        0.00     19.33 o 
 -10   4  12       31.31       58.32     22.22 o 
  -9   4  12        0.57        0.00     14.63 o 
  -8   4  12        0.28       28.75     17.81 o 
  -7   4  12      124.63      161.33     31.55 o 
  -6   4  12       29.86       31.56     11.57 o 
  -5   4  12       18.97       22.68     12.95 o 
  -4   4  12      242.52      236.14     26.91 o 
  -3   4  12        2.94        6.07      7.24 o 
  -2   4  12      323.88      325.96     29.76 o 
  -1   4  12       51.38       71.98     16.45 o 
   0   4  12       36.36       50.89     12.23 o 
   1   4  12      980.35      820.83     65.97 o 
   2   4  12       36.02       41.22     11.38 o 
   3   4  12      130.47      170.98     22.91 o 
   4   4  12        4.73       14.94      9.03 o 
   5   4  12       38.87       55.80     16.69 o 
   6   4  12       19.23       15.82     11.70 o 
   7   4  12       32.84       26.87     12.94 o 
   8   4  12        0.38       10.71     12.57 o 
   9   4  12        8.43       20.13     14.71 o 
  10   4  12       34.44       25.68     24.33 o 
 -10   5  12       23.81       41.18     23.24 o 
  -9   5  12        3.80        5.69     19.22 o 
  -8   5  12       17.01       30.12     17.34 o 
  -7   5  12        0.03        0.00     15.54 o 
  -6   5  12       30.18       43.64     12.79 o 
  -5   5  12      438.44      399.85     33.50 o 
  -4   5  12      569.75      505.05     34.13 o 
  -3   5  12        4.23       15.51      7.73 o 
  -2   5  12       21.81       23.22      9.77 o 
  -1   5  12      434.62      414.03     39.14 o 
   0   5  12      121.52      113.17     18.50 o 
   1   5  12       11.09       13.99      8.37 o 
   2   5  12      269.47      292.11     24.22 o 
   3   5  12        0.47       12.98      9.00 o 
   4   5  12       74.34       56.03     15.49 o 
   5   5  12        2.15        7.20     10.18 o 
   6   5  12       77.37       69.05     18.01 o 
   7   5  12        0.16        0.00     12.37 o 
   8   5  12       23.17       26.52     14.90 o 
   9   5  12        6.10        9.60     14.57 o 
  -9   6  12        0.01       12.43     18.08 o 
  -8   6  12        1.00       20.44     18.70 o 
  -7   6  12       17.31       42.16     18.83 o 
  -6   6  12       60.30       83.39     54.55 o 
  -5   6  12       39.02       45.48     18.32 o 
  -4   6  12      169.63      145.73     23.51 o 
  -3   6  12       11.27        5.90     10.80 o 
  -2   6  12       16.40        4.79     10.82 o 
  -1   6  12       45.21       60.58     17.64 o 
   0   6  12        8.98       27.04     10.80 o 
   1   6  12      256.05      233.09     30.75 o 
   2   6  12       19.63       15.44     10.58 o 
   3   6  12        8.97       10.49     11.70 o 
   4   6  12        9.48       21.65     12.50 o 
   5   6  12        1.84        0.45     11.78 o 
   6   6  12       20.65       16.32     11.48 o 
   7   6  12       23.44       41.17     17.84 o 
   8   6  12       22.38       28.58     16.21 o 
  -7   7  12        0.42       24.00     20.73 o 
  -6   7  12        0.23        0.00     23.47 o 
  -5   7  12        7.84        9.17     18.76 o 
  -4   7  12       94.65       84.52     19.38 o 
  -3   7  12        2.37        9.50     11.34 o 
  -2   7  12       60.24       73.31     17.59 o 
  -1   7  12       12.71       18.57     12.74 o 
   0   7  12        2.92       20.36     13.08 o 
   1   7  12        1.87       14.50     11.94 o 
   2   7  12        4.43        8.74     11.80 o 
   3   7  12        0.01        0.00      9.40 o 
   4   7  12        6.81       11.87     13.17 o 
   5   7  12        6.28        8.76     12.54 o 
   6   7  12       14.42       15.82     14.56 o 
  -5   8  12        2.00        2.02     18.00 o 
  -4   8  12        2.39        4.65     19.11 o 
  -3   8  12        2.42        0.00     13.31 o 
  -2   8  12       12.45       14.53     13.00 o 
  -1   8  12        0.66        0.00     14.54 o 
   0   8  12        0.04       21.11     15.04 o 
   1   8  12        0.07       12.25     11.79 o 
   2   8  12       14.86       12.02     13.13 o 
   3   8  12        0.21        7.01     14.04 o 
   4   8  12        4.20        7.62     13.69 o 
 -12   1  13        0.25       13.32     37.51 o 
 -11   1  13       13.52       51.01     36.06 o 
 -10   1  13        0.00        0.00     22.06 o 
  -9   1  13        4.54        8.38     10.41 o 
  -8   1  13       25.52       43.20     12.54 o 
  -7   1  13       15.96       24.93      9.88 o 
  -6   1  13       19.19       12.77      8.34 o 
  -5   1  13       56.61       62.54     12.49 o 
  -4   1  13       99.27      101.86     15.66 o 
  -3   1  13      308.82      285.92     16.44 o 
  -2   1  13      504.94      475.98     50.37 o 
  -1   1  13       33.09       38.67      5.42 o 
   0   1  13       14.14       23.07      4.47 o 
   1   1  13      901.84      899.35     38.77 o 
   2   1  13      475.65      470.64     17.02 o 
   3   1  13        2.58       12.65      4.82 o 
   4   1  13        0.30        9.25      6.62 o 
   5   1  13        2.17        5.97      6.94 o 
   6   1  13       31.05       34.49     12.10 o 
   7   1  13      204.76      256.37     26.29 o 
   8   1  13       23.73       45.71     15.36 o 
   9   1  13        0.12        8.77     12.68 o 
  10   1  13       26.87        9.76     15.34 o 
  11   1  13        4.27        3.37     15.25 o 
 -11   2  13        9.22       22.47     42.59 o 
 -10   2  13        0.01        0.14     19.34 o 
  -9   2  13        0.88        9.39     17.67 o 
  -8   2  13        1.93       12.81      9.39 o 
  -7   2  13        6.20       11.02      9.47 o 
  -6   2  13       30.62       23.12      8.97 o 
  -5   2  13      232.49      247.53     25.64 o 
  -4   2  13      108.02      106.99     16.24 o 
  -3   2  13        8.24       13.10      6.20 o 
  -2   2  13       45.47       69.74     13.61 o 
  -1   2  13      258.24      297.89     28.68 o 
   0   2  13       35.90       28.84      6.83 o 
   1   2  13      123.22      133.45     11.99 o 
   2   2  13       40.29       40.57      8.83 o 
   3   2  13      228.09      236.80     17.02 o 
   4   2  13      260.83      252.07     18.94 o 
   5   2  13       78.04       86.57     13.04 o 
   6   2  13       23.16       28.15      9.53 o 
   7   2  13        0.38       13.93      9.87 o 
   8   2  13       34.62       73.58     18.23 o 
   9   2  13        6.33       26.78     15.63 o 
  10   2  13        1.53       24.27     15.42 o 
 -11   3  13        9.24       11.30     23.06 o 
 -10   3  13        0.33       14.30     17.09 o 
  -9   3  13       42.71       61.10     21.17 o 
  -8   3  13        1.03        7.01     16.26 o 
  -7   3  13       53.01       44.91     13.53 o 
  -6   3  13       87.74       79.38     15.72 o 
  -5   3  13       85.17       80.56     15.52 o 
  -4   3  13      290.39      294.69     28.74 o 
  -3   3  13      821.91      806.88     42.47 o 
  -2   3  13       96.08       89.70     15.36 o 
  -1   3  13        1.26        5.57      5.97 o 
   0   3  13      121.75      109.27     31.10 o 
   1   3  13        9.72       15.42      6.42 o 
   2   3  13       42.91       50.67      9.88 o 
   3   3  13        1.89        0.00     11.12 o 
   4   3  13        0.06        6.58      7.02 o 
   5   3  13        2.61        1.86      8.25 o 
   6   3  13       14.96       28.08     10.25 o 
   7   3  13       43.08       54.41     16.92 o 
   8   3  13       15.48       34.54     12.62 o 
   9   3  13       97.07       89.29     20.61 o 
  10   3  13        0.67        0.00     14.56 o 
 -10   4  13       56.06       88.05     25.75 o 
  -9   4  13       47.22       53.85     21.34 o 
  -8   4  13        7.70        0.00     22.02 o 
  -7   4  13        5.53        9.93      9.43 o 
  -6   4  13       58.18       78.36     16.96 o 
  -5   4  13        0.64        8.30      9.45 o 
  -4   4  13       13.05       13.29      8.65 o 
  -3   4  13       45.56       63.63     15.09 o 
  -2   4  13       10.83       27.65      9.35 o 
  -1   4  13      148.78      192.35     23.92 o 
   0   4  13       41.37       45.41     12.15 o 
   1   4  13       66.24       72.20     12.80 o 
   2   4  13      331.82      353.68     25.12 o 
   3   4  13      285.14      262.75     28.92 o 
   4   4  13      163.00      131.09     22.83 o 
   5   4  13       40.62       38.23     13.73 o 
   6   4  13       73.66      108.93     22.69 o 
   7   4  13      289.67      262.95     33.59 o 
   8   4  13       82.15       79.09     19.38 o 
   9   4  13       80.82       96.49     26.32 o 
 -10   5  13        0.11        7.06     19.95 o 
  -9   5  13       18.78       38.85     25.01 o 
  -8   5  13        0.38        5.01     14.15 o 
  -7   5  13        4.57       24.58     19.44 o 
  -6   5  13        0.06       14.43      8.85 o 
  -5   5  13       13.98       27.28     11.90 o 
  -4   5  13      253.44      276.15     31.61 o 
  -3   5  13      422.62      455.86     34.26 o 
  -2   5  13        1.20       10.01      8.79 o 
  -1   5  13       19.91       44.17     15.39 o 
   0   5  13       26.71       34.03     16.52 o 
   1   5  13       23.01       24.64      9.58 o 
   2   5  13        6.98       15.75      9.48 o 
   3   5  13       82.17       73.56     17.44 o 
   4   5  13       16.61       10.19     10.67 o 
   5   5  13       22.47       33.07     13.64 o 
   6   5  13        1.77        5.74     16.26 o 
   7   5  13      128.56      144.33     26.46 o 
   8   5  13        0.08       15.39     14.56 o 
  -9   6  13        0.68        0.00     17.02 o 
  -8   6  13       16.98       33.47     21.11 o 
  -7   6  13        1.72        1.15     16.07 o 
  -6   6  13       17.91       23.55     18.21 o 
  -5   6  13       25.60       40.47     12.20 o 
  -4   6  13       13.77       15.61     10.17 o 
  -3   6  13       48.40       32.40     14.40 o 
  -2   6  13       18.25       19.95     11.47 o 
  -1   6  13      242.65      261.10     31.02 o 
   0   6  13      115.26      108.63     19.45 o 
   1   6  13      167.67      190.59     22.95 o 
   2   6  13        0.38        4.37      9.59 o 
   3   6  13        1.12        0.00     10.73 o 
   4   6  13       77.75       86.22     20.38 o 
   5   6  13       36.77       63.42     18.96 o 
   6   6  13        0.67        4.00     12.57 o 
   7   6  13        7.61       27.71     17.16 o 
  -7   7  13       12.15        0.63     20.70 o 
  -6   7  13        1.87        1.40     17.26 o 
  -5   7  13       23.56       29.00     19.29 o 
  -4   7  13        2.99        0.00     10.87 o 
  -3   7  13        0.40        3.33     11.26 o 
  -2   7  13       22.74       27.75     14.48 o 
  -1   7  13        7.96       14.95     13.55 o 
   0   7  13        1.56        4.28     11.18 o 
   1   7  13       24.38       24.78     13.86 o 
   2   7  13       39.90       72.08     19.41 o 
   3   7  13        3.63       10.99     11.63 o 
   4   7  13        0.01        4.40     13.18 o 
   5   7  13       38.10       42.36     17.57 o 
   6   7  13        0.05       15.68     14.55 o 
  -4   8  13        2.60        7.25     20.12 o 
  -3   8  13        6.59       31.14     15.33 o 
  -2   8  13        0.93        8.54     11.95 o 
  -1   8  13       64.84       64.80     17.99 o 
   0   8  13        6.87        2.13     19.44 o 
   1   8  13        1.60        0.00     12.40 o 
   2   8  13        2.66        1.33     12.55 o 
   3   8  13       21.80       32.39     15.22 o 
 -10   0  14        0.06       14.86     20.11 o 
  -9   0  14      147.99      149.50     38.87 o 
  -8   0  14        2.44       10.25     12.02 o 
  -7   0  14      418.42      359.45     37.95 o 
  -6   0  14      343.60      380.65     30.85 o 
  -5   0  14      818.53      777.90     92.15 o 
  -4   0  14      373.52      351.15     27.41 o 
  -3   0  14       18.78       39.14     12.01 o 
  -2   0  14      524.46      533.59     51.01 o 
  -1   0  14       10.78       18.14      5.70 o 
   0   0  14      435.90      382.66     33.75 o 
   1   0  14       17.51       24.84      7.08 o 
   2   0  14        1.53        0.00      5.64 o 
   3   0  14      708.95      676.35     30.93 o 
   4   0  14     1104.60     1061.72     40.46 o 
   5   0  14      128.06      170.49     20.85 o 
   6   0  14      315.60      355.28     40.29 o 
   7   0  14      262.73      268.27     38.96 o 
   8   0  14       35.09       55.12     20.23 o 
   9   0  14        5.85        7.31     20.93 o 
  10   0  14       97.96       63.79     35.97 o 
 -11   1  14        6.56        2.81     32.53 o 
 -10   1  14        7.16       24.75     17.88 o 
  -9   1  14       53.81       38.46     14.54 o 
  -8   1  14        8.67       11.13      8.65 o 
  -7   1  14      128.93      100.63     17.46 o 
  -6   1  14       46.55       60.82     12.88 o 
  -5   1  14       38.42       37.82     10.55 o 
  -4   1  14       12.19       12.50      8.19 o 
  -3   1  14      221.84      243.34     24.43 o 
  -2   1  14        0.30        6.29      6.34 o 
  -1   1  14      658.89      607.39     79.04 o 
   0   1  14       42.51       55.05      7.57 o 
   1   1  14      996.74      958.95     37.09 o 
   2   1  14       94.45      115.66     10.58 o 
   3   1  14       12.10       25.01      5.85 o 
   4   1  14      439.48      414.20     30.58 o 
   5   1  14        9.71       12.40      6.28 o 
   6   1  14       87.67      108.68     13.93 o 
   7   1  14        3.83        4.92      9.19 o 
   8   1  14       14.00       29.27     15.09 o 
   9   1  14        2.73       14.06     15.70 o 
  10   1  14       18.45       20.28     14.83 o 
 -11   2  14        0.27        0.00     37.92 o 
 -10   2  14       66.36       70.30     24.21 o 
  -9   2  14        0.00       17.69     16.92 o 
  -8   2  14       32.92       34.18     14.40 o 
  -7   2  14      416.27      418.04     32.56 o 
  -6   2  14        0.71       10.29      8.27 o 
  -5   2  14      110.57      101.09     17.06 o 
  -4   2  14      382.09      423.93     32.42 o 
  -3   2  14      141.17      152.61     19.59 o 
  -2   2  14       47.41       45.98     11.31 o 
  -1   2  14      238.71      239.28     31.76 o 
   0   2  14      156.30      157.01     20.78 o 
   1   2  14       43.69       40.79      8.74 o 
   2   2  14      119.50      140.68     14.67 o 
   3   2  14      224.86      208.57     24.62 o 
   4   2  14        8.84        9.56      6.79 o 
   5   2  14      507.11      464.17     25.66 o 
   6   2  14        7.10       11.85      8.38 o 
   7   2  14        6.76       11.48      8.79 o 
   8   2  14       14.05       20.94     14.06 o 
   9   2  14       79.67       91.42     22.38 o 
  10   2  14        0.14        8.77     13.90 o 
 -11   3  14        0.22        0.00     17.84 o 
 -10   3  14        8.32       40.35     20.13 o 
  -9   3  14       39.67       44.91     19.91 o 
  -8   3  14        0.14        0.00     14.15 o 
  -7   3  14       14.58       28.66     15.13 o 
  -6   3  14      110.45      110.31     19.22 o 
  -5   3  14       28.61       44.11     12.94 o 
  -4   3  14      476.15      437.79     30.86 o 
  -3   3  14      294.74      260.97     27.71 o 
  -2   3  14      248.63      261.28     27.13 o 
  -1   3  14      990.56      941.53    103.91 o 
   0   3  14       41.82       53.24     10.06 o 
   1   3  14       45.83       52.52     10.69 o 
   2   3  14      713.07      675.58     50.08 o 
   3   3  14      442.03      441.34     31.50 o 
   4   3  14       15.64       20.84      9.85 o 
   5   3  14       17.67       16.81      9.52 o 
   6   3  14        0.39        0.00     10.86 o 
   7   3  14        7.88       10.10     12.45 o 
   8   3  14       20.50       30.54     15.18 o 
   9   3  14       15.70       27.37     20.17 o 
  10   3  14        1.88        0.00     17.96 o 
 -10   4  14        1.31        0.00     20.70 o 
  -9   4  14        6.33       26.80     18.09 o 
  -8   4  14        0.17        7.65     15.45 o 
  -7   4  14        5.74        7.36     10.59 o 
  -6   4  14        4.98       24.07     12.05 o 
  -5   4  14        4.91        2.54      9.85 o 
  -4   4  14      280.43      265.11     29.37 o 
  -3   4  14      257.11      275.99     29.06 o 
  -2   4  14        0.13        0.00      9.38 o 
  -1   4  14       52.20       51.97     22.52 o 
   0   4  14      232.08      192.73     23.85 o 
   1   4  14       95.93      107.12     14.71 o 
   2   4  14       27.08       37.02     10.24 o 
   3   4  14       19.27        4.37     10.61 o 
   4   4  14        8.54       37.38     14.54 o 
   5   4  14       77.69       63.88     18.02 o 
   6   4  14        7.61       14.87     12.31 o 
   7   4  14       57.35       48.54     16.43 o 
   8   4  14       19.62       10.97     13.79 o 
   9   4  14        4.79       23.56     21.20 o 
  -9   5  14        2.70       14.04     21.37 o 
  -8   5  14        0.00        1.82     16.39 o 
  -7   5  14        1.98       26.82     17.60 o 
  -6   5  14       22.29       23.70     11.11 o 
  -5   5  14       48.47       56.52     15.16 o 
  -4   5  14        7.65        4.55     10.23 o 
  -3   5  14      217.20      208.47     28.31 o 
  -2   5  14      101.34      112.03     21.11 o 
  -1   5  14       47.35       49.77     14.37 o 
   0   5  14      216.38      212.58     27.08 o 
   1   5  14      221.40      235.03     24.63 o 
   2   5  14      136.13      110.13     21.31 o 
   3   5  14       39.96       27.30     12.68 o 
   4   5  14       25.84       24.93     12.79 o 
   5   5  14        1.46        0.00     11.05 o 
   6   5  14        6.17       11.11     13.01 o 
   7   5  14        7.31        6.05     18.44 o 
   8   5  14        4.68        9.46     13.59 o 
  -8   6  14        0.13        6.83     18.26 o 
  -7   6  14        2.03       10.07     19.06 o 
  -6   6  14        0.80        8.85     16.17 o 
  -5   6  14        0.39        0.00     10.00 o 
  -4   6  14       47.49       46.65     15.16 o 
  -3   6  14      143.57      177.71     27.67 o 
  -2   6  14       27.55       38.85     14.86 o 
  -1   6  14       27.52       53.08     15.99 o 
   0   6  14        1.58        7.15     10.28 o 
   1   6  14       23.05       17.59     10.65 o 
   2   6  14        0.15        0.00     10.21 o 
   3   6  14        4.66        5.17     10.35 o 
   4   6  14       10.89       14.44     17.85 o 
   5   6  14        4.33       10.50     12.17 o 
   6   6  14       10.89       29.13     15.36 o 
   7   6  14       29.35       21.65     18.27 o 
  -6   7  14        0.84        5.25     18.19 o 
  -5   7  14        7.29       30.37     22.64 o 
  -4   7  14        3.28        2.41     11.01 o 
  -3   7  14        0.38       12.83     12.17 o 
  -2   7  14        0.36        2.67     12.78 o 
  -1   7  14       46.54       45.45     16.61 o 
   0   7  14       13.00       19.27     13.41 o 
   1   7  14       28.05       15.27     13.06 o 
   2   7  14       40.34       27.42     13.66 o 
   3   7  14        2.04        0.00     12.21 o 
   4   7  14        5.68       17.30     14.78 o 
   5   7  14        0.35        5.43     12.50 o 
  -4   8  14        6.23        0.00     18.82 o 
  -3   8  14       31.41       42.78     16.81 o 
  -2   8  14       19.26       38.91     16.18 o 
  -1   8  14        2.63        8.30     14.24 o 
   0   8  14        3.95        0.00     18.48 o 
   1   8  14        1.53        8.26     12.66 o 
   2   8  14        2.29        0.00     11.87 o 
 -11   1  15        1.64        0.00     17.67 o 
 -10   1  15        1.90        1.51     16.26 o 
  -9   1  15        2.08       11.02     11.60 o 
  -8   1  15        0.42       11.54     10.73 o 
  -7   1  15        0.03        5.17     10.40 o 
  -6   1  15       46.86       43.42     12.46 o 
  -5   1  15       23.06       31.78     10.96 o 
  -4   1  15      255.77      278.05     27.41 o 
  -3   1  15      539.25      495.86     37.58 o 
  -2   1  15      153.37      162.81     20.39 o 
  -1   1  15      709.34      599.97     62.57 o 
   0   1  15      634.35      558.18     43.75 o 
   1   1  15        0.34        0.00      4.48 o 
   2   1  15       63.13       82.34     10.31 o 
   3   1  15      523.43      472.96     18.74 o 
   4   1  15       78.31      105.53     12.75 o 
   5   1  15       12.72       14.79      6.73 o 
   6   1  15       29.75       43.95     10.22 o 
   7   1  15        0.04        3.56     10.04 o 
   8   1  15        7.41       30.72     14.97 o 
   9   1  15       26.66       42.33     16.47 o 
  10   1  15        1.49        0.00     13.52 o 
 -11   2  15        0.02        0.00     48.38 o 
 -10   2  15       20.81       49.71     24.37 o 
  -9   2  15       19.24       40.65     20.45 o 
  -8   2  15        1.33       22.37     12.60 o 
  -7   2  15        4.73        8.08     11.56 o 
  -6   2  15       41.25       28.44     10.84 o 
  -5   2  15       46.19       30.48     10.31 o 
  -4   2  15       15.48        9.52      9.12 o 
  -3   2  15      165.13      172.02     22.34 o 
  -2   2  15      191.87      229.21     25.15 o 
  -1   2  15       32.98       44.50     11.07 o 
   0   2  15       14.10       20.77     10.12 o 
   1   2  15       76.95       98.59     16.56 o 
   2   2  15        7.36       18.08      6.64 o 
   3   2  15      180.53      191.11     19.62 o 
   4   2  15      153.56      157.71     26.73 o 
   5   2  15       54.47       45.99     12.04 o 
   6   2  15      121.49      130.72     22.26 o 
   7   2  15       30.56       32.86     14.62 o 
   8   2  15       18.08       26.50     37.96 o 
   9   2  15       11.37       16.51     14.28 o 
  10   2  15       70.02       79.53     20.46 o 
 -10   3  15        2.99        1.09     23.24 o 
  -9   3  15        2.26        0.00     18.52 o 
  -8   3  15       17.78       30.21     26.66 o 
  -7   3  15        0.49       14.78     12.15 o 
  -6   3  15        4.92        9.69     12.86 o 
  -5   3  15      138.82      174.63     24.20 o 
  -4   3  15       11.51        7.04      8.32 o 
  -3   3  15      192.61      205.21     25.72 o 
  -2   3  15      106.57       99.79     17.83 o 
  -1   3  15        0.02        5.30      7.83 o 
   0   3  15       51.22       60.81     11.34 o 
   1   3  15      179.48      207.35     23.46 o 
   2   3  15       44.91       50.96     11.09 o 
   3   3  15       53.56       41.94      9.77 o 
   4   3  15       24.78       27.74     13.99 o 
   5   3  15       17.93       10.74     12.76 o 
   6   3  15        9.69       19.33     11.16 o 
   7   3  15       22.60       41.42     15.60 o 
   8   3  15       51.09       59.73     21.71 o 
   9   3  15       23.96        8.97     22.15 o 
 -10   4  15        0.53        0.00     17.88 o 
  -9   4  15        1.70       13.19     16.50 o 
  -8   4  15       46.25       57.58     23.74 o 
  -7   4  15       38.75       33.41     14.10 o 
  -6   4  15        0.75        1.89     10.06 o 
  -5   4  15        0.54       10.55      9.31 o 
  -4   4  15       47.11       67.45     16.96 o 
  -3   4  15       26.54       19.90     11.52 o 
  -2   4  15      404.03      389.85     34.96 o 
  -1   4  15       13.17       26.10     10.58 o 
   0   4  15        8.28       30.45     10.05 o 
   1   4  15        2.67       10.39      7.45 o 
   2   4  15        0.03        0.00      6.88 o 
   3   4  15        7.93        5.27      9.34 o 
   4   4  15       26.99       26.68     12.28 o 
   5   4  15      165.46      186.27     30.58 o 
   6   4  15        8.99        3.09     11.00 o 
   7   4  15        6.47        9.68     12.67 o 
   8   4  15      135.99      144.36     27.93 o 
  -9   5  15        5.39        0.00     19.12 o 
  -8   5  15       10.57       38.98     19.82 o 
  -7   5  15       19.35       16.64     17.45 o 
  -6   5  15       15.17       21.44     12.66 o 
  -5   5  15       11.11       28.55     12.64 o 
  -4   5  15       32.28       35.35     14.71 o 
  -3   5  15       62.92       96.26     19.73 o 
  -2   5  15      170.98      139.68     22.73 o 
  -1   5  15        0.43       12.10     10.36 o 
   0   5  15      195.50      185.62     26.14 o 
   1   5  15       10.26        8.81      7.84 o 
   2   5  15       90.87       96.33     19.98 o 
   3   5  15        0.14       13.00     11.39 o 
   4   5  15        4.50       11.00     13.19 o 
   5   5  15        2.72       11.54     13.14 o 
   6   5  15       27.98       49.40     16.97 o 
   7   5  15       15.71        0.65     13.25 o 
   8   5  15        6.28        8.71     15.18 o 
  -8   6  15        0.23        0.00     19.25 o 
  -7   6  15       17.77        2.28     20.34 o 
  -6   6  15       65.45       75.63     24.42 o 
  -5   6  15        0.34        0.00     11.36 o 
  -4   6  15        2.91        6.68     10.97 o 
  -3   6  15       30.45       39.97     16.16 o 
  -2   6  15       36.90       57.83     17.43 o 
  -1   6  15       19.53       15.45     11.21 o 
   0   6  15        1.08        8.56     11.28 o 
   1   6  15        0.48       11.05     12.96 o 
   2   6  15       67.82       74.22     19.62 o 
   3   6  15      173.33      168.07     27.59 o 
   4   6  15        3.10       12.87     12.21 o 
   5   6  15        0.12       10.95     13.74 o 
   6   6  15       77.05      102.87     22.48 o 
  -6   7  15        0.19       42.92     20.64 o 
  -5   7  15       11.54       39.47     24.69 o 
  -4   7  15        6.92       14.45     12.04 o 
  -3   7  15       43.29       45.20     14.93 o 
  -2   7  15        0.43        0.00     12.25 o 
  -1   7  15       26.62       22.47     12.18 o 
   0   7  15      129.21      129.20     23.30 o 
   1   7  15       31.35       51.26     15.29 o 
   2   7  15        0.07        3.76     11.89 o 
   3   7  15        9.26       14.35     12.27 o 
   4   7  15       26.37       33.59     18.14 o 
  -2   8  15        0.29       16.28     13.51 o 
  -1   8  15        6.23       20.44     13.18 o 
   0   8  15        0.81        5.68     12.59 o 
   1   8  15       24.43       20.25     11.89 o 
 -10   0  16       38.40       28.72     24.55 o 
  -9   0  16        0.04        0.00     15.22 o 
  -8   0  16        5.28       17.03     19.66 o 
  -7   0  16      114.94      130.75     36.42 o 
  -6   0  16      255.51      257.96     53.10 o 
  -5   0  16       39.43       19.75     13.68 o 
  -4   0  16       89.21      156.39     37.60 o 
  -3   0  16      472.90      535.49     56.45 o 
  -2   0  16        0.01       23.83     15.31 o 
  -1   0  16      224.07      249.99     47.03 o 
   0   0  16     1188.35     1084.57     69.19 o 
   1   0  16        2.30        8.85     10.97 o 
   2   0  16      864.26      748.78     33.27 o 
   3   0  16      210.90      239.27     23.63 o 
   4   0  16       32.74       38.81     10.90 o 
   5   0  16     1941.94     1540.95    229.06 o 
   6   0  16      189.49      173.48     30.50 o 
   7   0  16        0.16        0.75     13.60 o 
   8   0  16        9.21        8.74     14.81 o 
   9   0  16       37.41       69.30     29.27 o 
 -11   1  16        4.28       26.37     21.11 o 
 -10   1  16        0.19        4.62     23.65 o 
  -9   1  16       37.96       44.53     16.89 o 
  -8   1  16       15.75       27.61     12.22 o 
  -7   1  16        0.62       12.00     11.10 o 
  -6   1  16      405.70      434.55     33.22 o 
  -5   1  16       12.34       14.96      8.95 o 
  -4   1  16      183.50      210.87     24.07 o 
  -3   1  16        6.13       17.03      8.08 o 
  -2   1  16       75.40      107.44     18.57 o 
  -1   1  16     1050.19      882.83     64.74 o 
   0   1  16     1328.86     1122.42     59.79 o 
   1   1  16       50.54       64.80     10.78 o 
   2   1  16       32.24       25.49      6.91 o 
   3   1  16      662.62      606.84     43.51 o 
   4   1  16       14.54       13.55      6.76 o 
   5   1  16        5.16       11.03      6.70 o 
   6   1  16       82.54      107.30     13.92 o 
   7   1  16        0.26       13.97     10.63 o 
   8   1  16       85.04      105.36     20.90 o 
   9   1  16        3.89       27.32     16.55 o 
 -11   2  16        2.89       30.36     36.61 o 
 -10   2  16        5.65        0.00     17.88 o 
  -9   2  16       29.12       53.28     19.16 o 
  -8   2  16       72.40       75.52     17.01 o 
  -7   2  16        3.38        0.00      8.78 o 
  -6   2  16       54.42       59.82     15.48 o 
  -5   2  16       60.79       68.46     19.04 o 
  -4   2  16      168.09      180.31     25.65 o 
  -3   2  16      141.51      144.31     20.07 o 
  -2   2  16      123.89      122.66     19.12 o 
  -1   2  16       23.18       24.50      7.48 o 
   0   2  16      960.28      848.86     65.26 o 
   1   2  16       73.96       87.66     14.33 o 
   2   2  16      333.86      344.78     23.53 o 
   3   2  16      216.41      231.82     22.13 o 
   4   2  16      515.79      425.53     31.28 o 
   5   2  16       44.63       62.01     15.81 o 
   6   2  16       22.25       21.71     16.95 o 
   7   2  16       36.59       29.96     18.38 o 
   8   2  16       26.83       42.99     52.73 o 
   9   2  16        5.22        0.00     15.64 o 
 -10   3  16        1.37       12.99     18.76 o 
  -9   3  16        7.94        8.97     30.67 o 
  -8   3  16        0.16       14.64     15.28 o 
  -7   3  16        0.77       16.71     11.10 o 
  -6   3  16       65.96       77.98     18.14 o 
  -5   3  16        4.76        8.61      9.24 o 
  -4   3  16       65.46       90.57     18.19 o 
  -3   3  16      102.89      103.57     18.52 o 
  -2   3  16      819.61      760.20     56.49 o 
  -1   3  16       43.55       34.53     11.52 o 
   0   3  16       35.55       25.23      9.56 o 
   1   3  16       94.42       89.66     17.15 o 
   2   3  16      283.53      271.60     24.27 o 
   3   3  16        0.71       14.23      8.51 o 
   4   3  16       77.96       73.00     16.45 o 
   5   3  16        9.64        9.07     12.58 o 
   6   3  16       38.84       36.15     14.08 o 
   7   3  16        9.59        2.20     11.05 o 
   8   3  16       14.21       20.56     16.97 o 
   9   3  16        4.35       38.98     20.65 o 
  -9   4  16        6.17       12.40     30.49 o 
  -8   4  16        2.10       43.69     19.02 o 
  -7   4  16        2.20        0.00     11.66 o 
  -6   4  16       45.44       36.50     14.69 o 
  -5   4  16        5.49       10.36     10.43 o 
  -4   4  16       19.93       41.12     13.66 o 
  -3   4  16       75.67       85.00     18.91 o 
  -2   4  16       15.31        3.11     10.49 o 
  -1   4  16        5.76        1.12      8.81 o 
   0   4  16      305.80      313.65     27.69 o 
   1   4  16       18.89       18.08      8.59 o 
   2   4  16      397.11      389.08     45.07 o 
   3   4  16        7.70       11.18     11.82 o 
   4   4  16       99.34      114.91     23.05 o 
   5   4  16       27.69       32.69     14.02 o 
   6   4  16        5.49       22.71     14.22 o 
   7   4  16        1.50        4.25     11.13 o 
   8   4  16        0.73       11.58     14.21 o 
  -8   5  16        0.38        0.00     18.55 o 
  -7   5  16        2.90       23.67     19.08 o 
  -6   5  16        1.73        0.00     10.15 o 
  -5   5  16       19.06       44.89     15.76 o 
  -4   5  16       13.33        8.77     13.66 o 
  -3   5  16       17.59       14.26     11.14 o 
  -2   5  16       37.04       41.92     13.73 o 
  -1   5  16       62.94       66.86     17.64 o 
   0   5  16       68.19       87.49     16.32 o 
   1   5  16       37.96       45.35     11.73 o 
   2   5  16       86.85       92.58     19.73 o 
   3   5  16      124.96       91.50     20.19 o 
   4   5  16        3.91       10.87     19.52 o 
   5   5  16        0.54        5.54     11.23 o 
   6   5  16       12.21        6.98     11.82 o 
   7   5  16        0.75        0.00     13.46 o 
  -7   6  16        0.00        4.77     19.43 o 
  -6   6  16       21.29       45.09     23.16 o 
  -5   6  16        2.85       12.82     11.78 o 
  -4   6  16        0.29        0.00     12.00 o 
  -3   6  16       23.04       21.84     13.24 o 
  -2   6  16        2.22       14.66     13.75 o 
  -1   6  16        5.13       33.24     14.00 o 
   0   6  16       28.56       29.72     11.63 o 
   1   6  16        1.08        5.09      9.97 o 
   2   6  16        2.99        0.00      9.96 o 
   3   6  16       46.56       24.15     12.58 o 
   4   6  16       22.76       16.94     12.97 o 
   5   6  16        1.95        4.97     13.90 o 
   6   6  16       10.21       16.28     15.64 o 
  -5   7  16        6.45        0.00     19.13 o 
  -4   7  16        3.37       19.26     12.18 o 
  -3   7  16        9.24        7.95     15.43 o 
  -2   7  16       53.41       61.95     17.31 o 
  -1   7  16       20.26        1.32     13.59 o 
   0   7  16        9.41       20.59     11.67 o 
   1   7  16        6.71       41.46     15.32 o 
   2   7  16        6.59       14.29     11.69 o 
   3   7  16        0.61       16.79     12.68 o 
   4   7  16       15.79        4.65     14.98 o 
 -10   1  17        1.66        7.70     20.66 o 
  -9   1  17        0.02        9.71     11.97 o 
  -8   1  17        0.00        9.44     12.10 o 
  -7   1  17        0.58       13.17     13.84 o 
  -6   1  17        5.56        5.35     13.23 o 
  -5   1  17        2.43        0.00      9.80 o 
  -4   1  17        1.21        0.00      8.09 o 
  -3   1  17        2.75        8.91      7.76 o 
  -2   1  17      217.74      200.00     19.83 o 
  -1   1  17      263.63      258.57     21.00 o 
   0   1  17      139.64      139.63     16.52 o 
   1   1  17      179.55      189.99     19.11 o 
   2   1  17      202.43      207.86     20.51 o 
   3   1  17       94.66       98.79     14.75 o 
   4   1  17       26.47       29.72      7.77 o 
   5   1  17       11.61       20.34      9.00 o 
   6   1  17        0.00        0.83      9.13 o 
   7   1  17       52.93       64.88     18.49 o 
   8   1  17       16.58        8.16     17.95 o 
   9   1  17        1.79        0.00     17.35 o 
 -10   2  17        4.29       45.03     25.73 o 
  -9   2  17        1.03        6.80     12.41 o 
  -8   2  17       10.17        0.00     10.91 o 
  -7   2  17       40.39       66.60     16.16 o 
  -6   2  17        0.33        9.18     10.05 o 
  -5   2  17       12.83       14.13     10.27 o 
  -4   2  17      334.60      360.11     33.39 o 
  -3   2  17       19.96       32.47     11.41 o 
  -2   2  17      133.25      111.87     18.14 o 
  -1   2  17        1.10        4.52      6.24 o 
   0   2  17      116.64      128.07     16.37 o 
   1   2  17      291.69      273.78     24.30 o 
   2   2  17       15.33       12.28      8.61 o 
   3   2  17      121.49      113.41     15.84 o 
   4   2  17        2.93        2.53     10.55 o 
   5   2  17      197.89      201.07     30.88 o 
   6   2  17       47.78       60.10     17.67 o 
   7   2  17        3.53       13.47     16.41 o 
   8   2  17       27.28       58.64     21.23 o 
   9   2  17        8.69        7.48     22.11 o 
 -10   3  17        0.01       10.82     67.28 o 
  -9   3  17        3.27       13.42     16.56 o 
  -8   3  17        8.74       23.39     13.38 o 
  -7   3  17        2.36       16.22     13.83 o 
  -6   3  17       21.77       22.04     12.91 o 
  -5   3  17        0.03        0.00      9.60 o 
  -4   3  17        0.29        2.65      9.95 o 
  -3   3  17       75.59      144.46     22.12 o 
  -2   3  17        0.48        1.05     11.30 o 
  -1   3  17       34.72       28.65      9.55 o 
   0   3  17        9.64       13.03      7.28 o 
   1   3  17       33.32       53.94     11.48 o 
   2   3  17       23.16       29.80      9.92 o 
   3   3  17        0.15       10.99     10.35 o 
   4   3  17       45.06       46.58     16.15 o 
   5   3  17       38.06       45.85     15.46 o 
   6   3  17        6.80       15.67     12.87 o 
   7   3  17        6.57       25.92     13.95 o 
   8   3  17        0.87        6.09     19.30 o 
  -9   4  17       15.49       70.12     23.22 o 
  -8   4  17        6.87       20.43     22.88 o 
  -7   4  17        3.52        8.20     12.32 o 
  -6   4  17       48.14       69.34     16.84 o 
  -5   4  17       94.56      123.41     23.28 o 
  -4   4  17       12.50       13.39      9.71 o 
  -3   4  17       36.45       19.39     12.56 o 
  -2   4  17      262.15      239.80     37.56 o 
  -1   4  17       11.19       10.93     10.71 o 
   0   4  17       13.58        7.08      7.90 o 
   1   4  17       38.33       42.94     13.14 o 
   2   4  17        1.55        0.00      8.08 o 
   3   4  17       37.65       49.56     15.75 o 
   4   4  17       60.27       63.11     18.25 o 
   5   4  17        0.87        8.84     11.51 o 
   6   4  17       24.77       47.22     17.05 o 
   7   4  17       68.15       71.91     19.22 o 
  -8   5  17        8.23       15.81     35.02 o 
  -7   5  17       14.71       17.76     20.30 o 
  -6   5  17        1.72        2.56     11.78 o 
  -5   5  17       48.77       49.85     17.17 o 
  -4   5  17       13.66       23.71     14.80 o 
  -3   5  17       19.74        9.47     13.85 o 
  -2   5  17        6.89       16.66     11.72 o 
  -1   5  17        6.45       20.48     12.53 o 
   0   5  17        5.02        9.27     10.00 o 
   1   5  17       12.07        0.46      8.22 o 
   2   5  17        0.63        2.94     12.84 o 
   3   5  17       11.31        0.00     10.20 o 
   4   5  17      150.62      188.14     30.07 o 
   5   5  17       33.16       56.93     18.84 o 
   6   5  17        4.01        3.32     12.18 o 
  -6   6  17        1.35        3.30     19.98 o 
  -5   6  17        0.71       11.62     12.02 o 
  -4   6  17       35.44       55.32     16.75 o 
  -3   6  17        5.98       18.73     13.01 o 
  -2   6  17       20.46        8.53     12.88 o 
  -1   6  17       30.97       28.71     12.97 o 
   0   6  17        0.38        2.11      9.73 o 
   1   6  17       72.72       50.46     16.85 o 
   2   6  17       17.90       21.88     12.34 o 
   3   6  17        0.72        0.00     11.25 o 
   4   6  17       17.18       26.54     13.92 o 
   5   6  17       40.84       24.35     15.55 o 
  -4   7  17        0.35        0.00     14.60 o 
  -3   7  17       21.71        1.53     15.90 o 
  -2   7  17        1.52       12.97     11.81 o 
  -1   7  17        7.61       15.24     13.64 o 
   0   7  17        0.50        0.00     10.90 o 
   1   7  17        0.48        0.00      9.77 o 
   2   7  17       35.70       36.73     16.53 o 
 -10   0  18        7.88        0.00     17.58 o 
  -9   0  18       11.07        0.00     19.93 o 
  -8   0  18       49.32       59.53     27.82 o 
  -7   0  18        4.02        1.81     16.94 o 
  -6   0  18       25.85       43.67     24.19 o 
  -5   0  18      141.51      147.78     43.13 o 
  -4   0  18      116.67      122.23     35.06 o 
  -3   0  18       26.26       44.85     24.74 o 
  -2   0  18       12.85       16.94     16.31 o 
  -1   0  18       79.32      103.11     32.07 o 
   0   0  18      479.77      501.06     56.00 o 
   1   0  18     2217.84     2112.96    114.98 o 
   2   0  18      111.02      116.25     40.23 o 
   3   0  18       32.64       26.10     13.13 o 
   4   0  18      148.38      139.35     24.40 o 
   5   0  18       81.32       91.31     17.29 o 
   6   0  18        3.65       13.11     16.85 o 
   7   0  18      123.66      131.54     31.84 o 
   8   0  18       69.40       87.93     27.40 o 
 -10   1  18        8.27        0.09     21.75 o 
  -9   1  18       22.25       30.54     16.77 o 
  -8   1  18        8.72       36.43     18.20 o 
  -7   1  18        2.90       17.49     14.24 o 
  -6   1  18       18.55       33.69     20.98 o 
  -5   1  18       73.23       53.74     17.83 o 
  -4   1  18       21.88       41.58     17.70 o 
  -3   1  18       70.00       51.24     17.02 o 
  -2   1  18      223.50      244.21     36.16 o 
  -1   1  18      177.81      146.66     18.13 o 
   0   1  18       72.61       52.63     10.50 o 
   1   1  18      207.89      223.38     21.48 o 
   2   1  18      177.43      176.84     19.58 o 
   3   1  18      434.13      403.05     25.52 o 
   4   1  18      129.54      130.75     18.10 o 
   5   1  18      236.66      190.46     22.40 o 
   6   1  18       81.57      100.33     20.53 o 
   7   1  18      160.12      166.01     27.06 o 
   8   1  18        0.73        0.00     27.86 o 
 -10   2  18       26.23       42.86     23.92 o 
  -9   2  18        2.29        0.00     14.24 o 
  -8   2  18        1.45       14.69     15.57 o 
  -7   2  18       17.83       27.81     13.11 o 
  -6   2  18       27.49       43.87     15.38 o 
  -5   2  18        0.40        6.61     10.72 o 
  -4   2  18        1.85        1.05      9.43 o 
  -3   2  18      159.45      143.15     22.30 o 
  -2   2  18      137.89      112.68     18.17 o 
  -1   2  18       60.59       54.89     11.83 o 
   0   2  18        2.41        4.30      7.67 o 
   1   2  18      496.19      464.57     35.21 o 
   2   2  18        5.00        4.37      7.34 o 
   3   2  18      130.88      124.68     19.79 o 
   4   2  18        0.84       10.77     11.98 o 
   5   2  18        0.74        2.62     10.91 o 
   6   2  18      110.78      152.60     25.05 o 
   7   2  18       13.97       11.27     16.70 o 
   8   2  18        0.03        0.00     16.68 o 
  -9   3  18       19.27       25.80     19.98 o 
  -8   3  18        0.12        9.93     12.43 o 
  -7   3  18        9.62        5.38     19.04 o 
  -6   3  18        0.10        0.00      9.56 o 
  -5   3  18       42.21       49.46     14.83 o 
  -4   3  18       14.34       17.02     12.00 o 
  -3   3  18       93.04       73.65     17.87 o 
  -2   3  18       24.63       38.23     13.88 o 
  -1   3  18        6.36        9.04      7.78 o 
   0   3  18      161.70      149.77     18.92 o 
   1   3  18        1.05        0.00      7.49 o 
   2   3  18        0.00        4.68      7.71 o 
   3   3  18      518.94      440.38     37.25 o 
   4   3  18       92.98      125.86     23.14 o 
   5   3  18        0.39        0.00     10.70 o 
   6   3  18       24.16       51.08     17.81 o 
   7   3  18       25.38       18.12     15.44 o 
   8   3  18        7.11       13.66     17.60 o 
  -8   4  18        1.84        1.56     19.16 o 
  -7   4  18        1.15        0.00     14.10 o 
  -6   4  18        1.27        9.22     12.36 o 
  -5   4  18       21.27       21.94     14.62 o 
  -4   4  18       12.43        9.59     14.03 o 
  -3   4  18      101.61      108.99     22.14 o 
  -2   4  18        0.14        6.85      9.46 o 
  -1   4  18       48.72       33.57     11.81 o 
   0   4  18        2.38        1.69      9.57 o 
   1   4  18       46.38       33.36     12.91 o 
   2   4  18        1.20        0.00     12.20 o 
   3   4  18       11.23       14.03     12.54 o 
   4   4  18      121.81      125.77     23.45 o 
   5   4  18       31.24       19.32     14.03 o 
   6   4  18        3.62        4.50     13.33 o 
   7   4  18        6.20        7.53     14.53 o 
  -7   5  18        0.03        1.81     23.92 o 
  -6   5  18        3.25       31.43     13.83 o 
  -5   5  18       12.57       37.29     14.51 o 
  -4   5  18        8.85       14.17     21.21 o 
  -3   5  18        0.18       14.40     14.57 o 
  -2   5  18       33.27       33.54     14.12 o 
  -1   5  18       26.18       33.81     14.22 o 
   0   5  18       28.10       27.32     12.04 o 
   1   5  18       69.93       78.53     15.91 o 
   2   5  18       22.16       24.74     14.61 o 
   3   5  18        1.12        1.10      9.88 o 
   4   5  18       33.30       28.77     15.34 o 
   5   5  18       56.07       72.32     20.43 o 
   6   5  18        0.05        0.65     13.53 o 
  -6   6  18        0.32       23.95     46.21 o 
  -5   6  18        4.89        3.60     11.94 o 
  -4   6  18        0.42        0.00     11.76 o 
  -3   6  18        0.45       17.02     12.06 o 
  -2   6  18       17.10       10.24     15.14 o 
  -1   6  18       25.49       41.44     15.78 o 
   0   6  18        0.01       10.26     10.05 o 
   1   6  18        1.16       10.16     11.65 o 
   2   6  18        3.17        0.02     12.45 o 
   3   6  18       11.83       11.88     16.98 o 
   4   6  18        1.11        6.59     13.72 o 
  -2   7  18        4.84       35.01     24.66 o 
  -1   7  18        0.11        4.65     12.45 o 
   0   7  18        0.04        1.18     12.22 o 
   1   7  18        8.77        3.81     12.18 o 
  -9   1  19        0.34        0.00     13.04 o 
  -8   1  19        1.65       19.58     17.01 o 
  -7   1  19        0.00       20.79     14.99 o 
  -6   1  19        6.56        0.00     11.60 o 
  -5   1  19        1.71       11.61     13.78 o 
  -4   1  19        5.15        6.99     12.78 o 
  -3   1  19       53.57       50.83     26.77 o 
  -2   1  19       21.58       28.54     19.66 o 
  -1   1  19       23.41       30.79     13.98 o 
   0   1  19       69.05       72.80     20.16 o 
   1   1  19       15.19       29.40     12.27 o 
   2   1  19        1.67        8.51      7.81 o 
   3   1  19       15.25       30.58      9.99 o 
   4   1  19      163.10      159.35     20.27 o 
   5   1  19       98.13      124.90     23.42 o 
   6   1  19        4.65       43.35     19.57 o 
   7   1  19        0.01        3.64     17.81 o 
   8   1  19        2.45        3.52     17.26 o 
  -9   2  19        1.36       21.80     16.89 o 
  -8   2  19        0.05       17.05     14.92 o 
  -7   2  19        0.47       21.99     14.08 o 
  -6   2  19       17.66       15.38     18.76 o 
  -5   2  19       10.11        2.49     13.13 o 
  -4   2  19        0.67       20.68     11.41 o 
  -3   2  19       71.40      107.62     26.90 o 
  -2   2  19      110.23       92.68     14.79 o 
  -1   2  19        7.27       14.23     10.63 o 
   0   2  19        4.28        0.00      7.87 o 
   1   2  19       54.28       61.76     11.67 o 
   2   2  19       63.33       64.93     13.17 o 
   3   2  19       24.64       24.09     10.60 o 
   4   2  19        6.97        2.56     10.62 o 
   5   2  19        7.73        1.98     11.08 o 
   6   2  19        9.71       30.97     17.47 o 
   7   2  19       28.35       67.62     23.19 o 
  -9   3  19       10.75       35.71     24.42 o 
  -8   3  19        1.42        3.13     13.05 o 
  -7   3  19        1.02       24.05     13.82 o 
  -6   3  19       18.11       33.86     15.55 o 
  -5   3  19        4.53       14.77     14.07 o 
  -4   3  19       49.98       81.14     20.62 o 
  -3   3  19       17.84       31.85     13.95 o 
  -2   3  19        0.98        0.00      9.60 o 
  -1   3  19       58.83       46.78     12.58 o 
   0   3  19       37.14       43.28     11.57 o 
   1   3  19       14.91       23.64     10.25 o 
   2   3  19       68.00       73.27     15.63 o 
   3   3  19       87.35       92.66     18.75 o 
   4   3  19        2.58        0.00     12.91 o 
   5   3  19       23.94       40.97     17.12 o 
   6   3  19        1.49        0.00     17.48 o 
   7   3  19        0.00        0.00     12.24 o 
  -8   4  19        8.19        0.00     16.87 o 
  -7   4  19       46.05       34.34     17.62 o 
  -6   4  19        1.02        8.03     15.41 o 
  -5   4  19        2.23       19.17     12.46 o 
  -4   4  19       51.66       77.50     18.02 o 
  -3   4  19       43.50       59.34     17.60 o 
  -2   4  19        3.26        5.61     10.36 o 
  -1   4  19       10.88       22.41     11.51 o 
   0   4  19       11.63       18.60     10.39 o 
   1   4  19        0.10        0.00     10.58 o 
   2   4  19       22.82       15.19     21.28 o 
   3   4  19        0.75        0.00     12.26 o 
   4   4  19        3.74        4.26     13.35 o 
   5   4  19       63.41       69.72     18.75 o 
   6   4  19       49.08       43.46     17.47 o 
  -7   5  19        0.35       35.24     23.68 o 
  -6   5  19       11.50       15.50     20.97 o 
  -5   5  19        4.68       11.43     14.29 o 
  -4   5  19        1.28        3.98     13.12 o 
  -3   5  19       63.54       67.73     23.33 o 
  -2   5  19        0.32        0.00     12.69 o 
  -1   5  19       14.75       22.43     11.89 o 
   0   5  19        5.92        0.00     10.33 o 
   1   5  19        3.01        0.00     12.80 o 
   2   5  19       20.87       15.53     13.00 o 
   3   5  19       16.51       21.70     14.73 o 
   4   5  19        0.14       22.71     16.90 o 
   5   5  19       15.85       30.49     15.57 o 
  -5   6  19       27.34       32.18     24.43 o 
  -4   6  19        2.14        7.74     14.62 o 
  -3   6  19        2.21        6.35     13.37 o 
  -2   6  19       31.75       40.58     15.46 o 
  -1   6  19        0.54        0.00     10.44 o 
   0   6  19        2.59        3.68     10.42 o 
   1   6  19        3.46        2.31     10.92 o 
   2   6  19        1.93       15.26     14.71 o 
   3   6  19       42.19       35.06     15.80 o 
  -9   0  20        0.23        0.00     19.39 o 
  -8   0  20       12.98        0.00     17.58 o 
  -7   0  20       28.22       24.46     22.20 o 
  -6   0  20       26.07        0.00     18.48 o 
  -5   0  20        0.29        0.00     15.68 o 
  -4   0  20        0.34        0.09     17.31 o 
  -3   0  20       18.92       42.13     24.01 o 
  -2   0  20      132.67      178.50     45.85 o 
  -1   0  20        7.51       11.96     17.40 o 
   0   0  20        0.92        5.98     17.40 o 
   1   0  20       71.42       70.04     30.81 o 
   2   0  20      108.94      104.38     34.52 o 
   3   0  20       11.97        9.06     19.30 o 
   4   0  20      131.28      217.55     50.38 o 
   6   0  20      218.54      237.12     55.45 o 
   7   0  20        4.72        0.00     22.47 o 
  -9   1  20       32.16       24.68     18.17 o 
  -8   1  20        0.11       19.03     12.87 o 
  -7   1  20        4.72        0.00     13.20 o 
  -6   1  20       13.32        7.98     14.12 o 
  -5   1  20        0.40       22.30     15.45 o 
  -4   1  20       11.67        4.16     14.27 o 
  -3   1  20        2.71       12.04     12.33 o 
  -2   1  20       22.13        8.98     14.61 o 
  -1   1  20        5.12        4.90     11.75 o 
   0   1  20       29.39       32.31     17.69 o 
   1   1  20       39.05       45.82     19.05 o 
   2   1  20      230.16      256.50     38.24 o 
   3   1  20       62.22       69.11     16.87 o 
   4   1  20        5.28       18.22     13.68 o 
   5   1  20       20.21       30.46     14.96 o 
   6   1  20        3.98       31.53     18.76 o 
   7   1  20       28.38       55.30     21.61 o 
  -9   2  20        0.03       12.04     14.19 o 
  -8   2  20       34.47       44.34     18.28 o 
  -7   2  20        2.64        0.00     18.12 o 
  -6   2  20        0.26        0.00     18.62 o 
  -5   2  20       14.71       29.18     16.60 o 
  -4   2  20       71.29       48.66     19.05 o 
  -3   2  20       28.02       18.70     13.10 o 
  -2   2  20        3.62       12.47     12.01 o 
  -1   2  20       48.45       62.21     15.51 o 
   0   2  20       54.85       53.73     15.17 o 
   1   2  20       88.42       89.03     13.97 o 
   2   2  20       11.43       18.48     10.79 o 
   3   2  20       27.00       38.97     11.88 o 
   4   2  20      196.60      181.88     26.83 o 
   5   2  20       53.91       64.32     17.14 o 
   6   2  20        0.01        6.75     12.22 o 
   7   2  20       41.75       48.68     43.17 o 
  -8   3  20        0.30        3.91     14.36 o 
  -7   3  20       14.33       24.64     16.79 o 
  -6   3  20        3.18        5.71     12.77 o 
  -5   3  20       13.88       12.83     16.33 o 
  -4   3  20        0.67       11.69     12.72 o 
  -3   3  20        1.17        6.47     13.68 o 
  -2   3  20      104.65      100.83     16.94 o 
  -1   3  20       47.26       30.00     11.03 o 
   0   3  20        1.22        0.00      9.24 o 
   1   3  20       37.45       46.01     13.51 o 
   2   3  20      113.85      117.03     18.31 o 
   3   3  20       18.38        0.00     12.41 o 
   4   3  20        0.32        0.00     10.77 o 
   5   3  20       56.97       71.33     18.70 o 
   6   3  20       95.21       71.89     19.22 o 
  -7   4  20        3.71        4.37     20.99 o 
  -6   4  20        2.22        0.00     11.23 o 
  -5   4  20        0.60        7.19     12.04 o 
  -4   4  20        1.15        7.32     12.22 o 
  -3   4  20        0.03        5.65     11.97 o 
  -2   4  20        0.05       15.44     11.04 o 
  -1   4  20        4.46        5.27      9.76 o 
   0   4  20        1.07       10.87     10.56 o 
   1   4  20        4.66       11.48      9.46 o 
   2   4  20        3.67        5.11     10.56 o 
   3   4  20        0.34       13.56     11.72 o 
   4   4  20       18.03       24.33     13.16 o 
   5   4  20        3.48       11.40     18.79 o 
  -6   5  20        1.25        0.00     19.74 o 
  -5   5  20        0.19        7.66     13.08 o 
  -4   5  20       14.26       22.42     19.06 o 
  -3   5  20        1.83       12.03     11.60 o 
  -2   5  20       13.07       24.02     14.08 o 
  -1   5  20        9.53       12.07     10.96 o 
   0   5  20       45.35       46.78     13.54 o 
   1   5  20        7.59        0.00     11.96 o 
   2   5  20        2.78       15.93     17.29 o 
   3   5  20       49.44       13.18     17.40 o 
   4   5  20       61.49       83.56     23.51 o 
  -3   6  20        7.38        0.00     16.64 o 
  -2   6  20       16.59       23.33     14.84 o 
  -1   6  20       31.26       51.49     14.60 o 
   0   6  20       11.89       11.82     12.56 o 
   1   6  20        0.12        0.00      9.45 o 
  -8   1  21        0.29        2.64     14.26 o 
  -7   1  21        6.31        0.28     14.51 o 
  -6   1  21        4.03        9.19     11.45 o 
  -5   1  21        8.05       12.15     14.85 o 
  -4   1  21        5.34        0.00     24.74 o 
  -3   1  21        0.03       12.79     14.02 o 
  -2   1  21       32.14       35.32     23.97 o 
  -1   1  21       57.47       62.47     20.53 o 
   0   1  21       23.39       23.84     14.67 o 
   1   1  21       29.54       19.94     14.57 o 
   2   1  21       19.95       36.78     18.10 o 
   3   1  21        0.56       31.34     15.02 o 
   4   1  21        5.91        0.00     17.03 o 
   5   1  21        6.39        3.11     18.44 o 
   6   1  21       59.50       88.34     39.41 o 
  -8   2  21        0.07        6.77     15.51 o 
  -7   2  21        2.92       11.45     14.22 o 
  -6   2  21        2.78       21.19     14.88 o 
  -5   2  21        0.08       24.46     14.48 o 
  -4   2  21        9.87       23.31     15.53 o 
  -3   2  21        2.52       16.57     14.98 o 
  -2   2  21        0.59       22.03     13.77 o 
  -1   2  21       18.03       12.27     15.95 o 
   0   2  21        9.56       14.70     14.83 o 
   1   2  21        0.26        4.84     10.75 o 
   2   2  21        0.33        0.00     10.19 o 
   3   2  21        6.06       12.20     12.21 o 
   4   2  21       14.21       14.54     13.21 o 
   5   2  21        1.31       17.21     22.91 o 
   6   2  21       14.17       33.71     29.72 o 
  -7   3  21        0.39        0.00     14.61 o 
  -6   3  21       22.62       17.77     14.37 o 
  -5   3  21        0.17        3.90     22.11 o 
  -4   3  21        5.47       14.80     13.78 o 
  -3   3  21       26.42       21.57     14.41 o 
  -2   3  21       14.21       22.13     11.28 o 
  -1   3  21        0.28        0.00      8.81 o 
   0   3  21        3.54       16.89     10.52 o 
   1   3  21       33.37       50.91     13.13 o 
   2   3  21       35.02       24.20     11.68 o 
   3   3  21        1.99        1.28     11.68 o 
   4   3  21       36.02       25.93     14.51 o 
   5   3  21       30.98       24.74     17.66 o 
  -6   4  21        2.94       16.91     13.34 o 
  -5   4  21       38.91       74.01     24.22 o 
  -4   4  21        1.80        8.99     12.47 o 
  -3   4  21        1.58        8.21     13.57 o 
  -2   4  21       58.93       53.00     14.33 o 
  -1   4  21       58.53       57.09     15.01 o 
   0   4  21       15.19       34.38     12.59 o 
   1   4  21        5.30       22.59     11.83 o 
   2   4  21        2.60        7.77     13.08 o 
   3   4  21       28.91       32.19     15.82 o 
   4   4  21       64.95       76.74     21.02 o 
  -4   5  21       17.50       12.84     14.06 o 
  -3   5  21        1.76       14.96     12.54 o 
  -2   5  21        0.75        3.12     10.80 o 
  -1   5  21        6.40        7.91      9.99 o 
   0   5  21        0.25        0.00      9.17 o 
   1   5  21       17.82        2.26     15.68 o 
   2   5  21        0.28        9.67     12.73 o 
   3   5  21       11.36        1.45     13.59 o 
  -8   0  22       39.47       23.92     24.83 o 
  -7   0  22        0.76        0.00     17.76 o 
  -6   0  22        1.42       17.22     19.39 o 
  -5   0  22       60.11       97.67     37.69 o 
  -4   0  22       45.88       54.27     28.63 o 
  -3   0  22       14.00       17.67     21.29 o 
  -2   0  22        9.98       12.05     19.84 o 
  -1   0  22      211.16      255.78     57.35 o 
   0   0  22        1.86       34.61     23.01 o 
   1   0  22       36.28       43.13     28.90 o 
   2   0  22       36.42       37.42     29.90 o 
   3   0  22       28.94       15.77     23.74 o 
   4   0  22        2.64       25.46     24.74 o 
  -7   1  22       15.27        6.66     14.85 o 
  -6   1  22        0.89        2.25     12.55 o 
  -5   1  22        6.46       17.31     13.54 o 
  -4   1  22        2.32       19.78     16.24 o 
  -3   1  22       15.54       11.47     14.86 o 
  -2   1  22        9.32       16.69     15.41 o 
  -1   1  22       39.14       35.50     18.26 o 
   0   1  22        5.26       24.00     15.40 o 
   1   1  22        5.45        3.12     15.60 o 
   2   1  22       69.90       63.95     30.08 o 
   3   1  22        0.23        6.25     15.38 o 
   4   1  22        0.00        0.00     20.48 o 
   5   1  22       96.95       57.44     33.16 o 
  -7   2  22        0.31        0.00     11.53 o 
  -6   2  22       30.98       57.75     20.89 o 
  -5   2  22        1.27       17.78     14.24 o 
  -4   2  22        4.21        0.00     10.21 o 
  -3   2  22       25.57       30.23     23.51 o 
  -2   2  22       21.49       11.50     15.93 o 
  -1   2  22       18.73       54.33     20.36 o 
   0   2  22        1.83        6.16     13.51 o 
   1   2  22       72.49       92.78     24.12 o 
   2   2  22        0.43        3.61     17.80 o 
   3   2  22       60.66       99.71     23.35 o 
   4   2  22       13.29       23.58     21.70 o 
   5   2  22        0.97        0.00     14.62 o 
  -6   3  22        0.50        0.00     14.11 o 
  -5   3  22        8.32       49.99     18.73 o 
  -4   3  22        2.51       23.81     15.09 o 
  -3   3  22       17.85       36.08     16.40 o 
  -2   3  22        0.01        4.00     12.60 o 
  -1   3  22        2.16       18.34     14.00 o 
   0   3  22       31.72       26.75     12.08 o 
   1   3  22       32.87       26.80     12.99 o 
   2   3  22        0.13       16.07     12.38 o 
   3   3  22        0.61        0.05     12.64 o 
   4   3  22        1.32        6.24     12.58 o 
  -5   4  22        0.61        6.13     13.59 o 
  -4   4  22        8.29        0.00     12.60 o 
  -3   4  22        1.67       19.94     12.13 o 
  -2   4  22        4.88        7.72     11.98 o 
  -1   4  22        4.62       14.80     11.80 o 
   0   4  22        0.02        0.00     10.38 o 
   1   4  22       27.36       21.98     17.25 o 
   2   4  22        5.89        0.00     14.96 o 
   3   4  22        3.12        8.98     13.18 o 
  -3   5  22        4.84        4.45     12.62 o 
  -2   5  22       21.08       17.56     11.54 o 
  -1   5  22       11.26        8.07     10.81 o 
   0   5  22       17.96       10.69     11.63 o 
   1   5  22       31.41       30.81     16.86 o 
  -7   1  23        0.18        7.40     15.69 o 
  -6   1  23        0.05        0.00     24.74 o 
  -5   1  23        1.96        5.22     14.73 o 
  -4   1  23        0.01        4.00     14.07 o 
  -3   1  23       11.14       47.85     18.96 o 
  -2   1  23        1.09        0.00     13.55 o 
  -1   1  23        0.55        6.08     15.02 o 
   0   1  23       28.73       31.17     22.79 o 
   1   1  23       42.90       28.76     18.99 o 
   2   1  23       13.36       10.91     16.04 o 
   3   1  23        9.76       14.81     17.32 o 
   4   1  23       19.24       12.96     20.21 o 
  -6   2  23        1.46        0.00     15.68 o 
  -5   2  23       28.18       43.07     20.90 o 
  -4   2  23        3.66        0.00     11.61 o 
  -3   2  23        0.09        3.27     11.88 o 
  -2   2  23       11.42       26.03     16.03 o 
  -1   2  23       18.01       47.59     19.71 o 
   0   2  23        3.41        6.93     14.39 o 
   1   2  23        4.60        7.28     15.00 o 
   2   2  23       28.15       45.75     20.44 o 
   3   2  23        3.00        5.98     23.01 o 
   4   2  23        1.78        0.00     20.39 o 
  -5   3  23        0.01        0.00     15.39 o 
  -4   3  23       11.04       21.17     16.72 o 
  -3   3  23        0.01        2.11     34.52 o 
  -2   3  23        2.24        9.00     14.47 o 
  -1   3  23       22.43       22.97     18.91 o 
   0   3  23       17.68       15.81     16.26 o 
   1   3  23        3.68        0.00     14.38 o 
   2   3  23       13.66       38.37     17.88 o 
   3   3  23       20.82       15.07     15.43 o 
  -3   4  23       26.99       22.76     16.49 o 
  -2   4  23        1.99        9.11     18.31 o 
  -1   4  23        4.99        9.04     11.69 o 
   0   4  23        4.63       22.00     12.36 o 
   1   4  23       22.42       24.68     14.05 o 
  -6   0  24       11.06       25.82     23.20 o 
  -5   0  24       11.66       15.58     18.12 o 
  -4   0  24        0.01        0.00     15.68 o 
  -3   0  24       24.46       39.87     29.63 o 
  -2   0  24       43.82       80.91     32.62 o 
  -1   0  24        1.00       12.59     21.75 o 
   0   0  24        0.00       16.76     23.92 o 
   1   0  24       23.04       28.99     27.00 o 
   2   0  24       10.31        0.00     23.01 o 
   3   0  24        2.08        7.97     22.83 o 
  -5   1  24       20.40       25.56     14.99 o 
  -4   1  24        0.35       29.14     15.76 o 
  -3   1  24       37.03       24.50     16.72 o 
  -2   1  24        8.95       10.97     15.74 o 
  -1   1  24       20.01        0.00     14.47 o 
   0   1  24       30.51       29.52     18.39 o 
   1   1  24        5.67       20.65     15.04 o 
   2   1  24       20.76       62.14     21.25 o 
   3   1  24        0.38        0.00     14.39 o 
  -5   2  24        1.03        9.86     15.36 o 
  -4   2  24       23.52       15.14     13.52 o 
  -3   2  24        2.25        0.00     13.52 o 
  -2   2  24        5.11       27.53     18.58 o 
  -1   2  24        6.34        8.40     15.43 o 
   0   2  24       14.01       31.54     18.76 o 
   1   2  24        0.01       21.98     17.03 o 
   2   2  24        5.64       42.89     20.59 o 
   3   2  24        0.77       12.69     26.00 o 
  -3   3  24        9.02       13.60     14.97 o 
  -2   3  24        3.65        9.12     15.65 o 
  -1   3  24       20.82        5.33     23.20 o 
   0   3  24        2.52        3.40     16.95 o 
   1   3  24        3.78        0.00     16.65 o 
  -4   1  25        0.15       15.08     14.80 o 
  -3   1  25        0.78        1.93     17.76 o 
  -2   1  25        1.30        0.00     15.47 o 
  -1   1  25        3.46        3.25     16.67 o 
   0   1  25       10.82       20.20     20.70 o 
   1   1  25        8.02       23.18     19.98 o 
  -3   2  25        6.88       34.86     18.67 o 
  -2   2  25        1.07        0.00     15.78 o 
  -1   2  25        0.42       17.15     18.41 o 
   0   2  25       12.60       35.34     19.82 o 
                                                 
